# Supplementary material for: Integrated energy storage and CO2 conversion using an aqueous battery with tamed asymmetric reactions
Source: Nat Commun. 2024 Feb 1;15:977. doi: 10.1038/s41467-023-44283-y (PMC10834454; doi:10.1038/s41467-023-44283-y)
Supplement: Supplementary file 3 — Source Data [file 41467_2023_44283_MOESM3_ESM.zip]

Archive with 29 entries (13 files):
- DFT/
- DFT/ACTO_FeN4/
- DFT/ACTO_FeN4/ACTO_FeN4/
- DFT/ACTO_FeN4/ACTO_FeN4/CONTCAR
- DFT/ACTO_FeN4/ACTO_FeN4_CO/
- DFT/ACTO_FeN4/ACTO_FeN4_CO/CONTCAR
- DFT/ACTO_FeN4/ACTO_FeN4_COOH/
- DFT/ACTO_FeN4/ACTO_FeN4_COOH/CONTCAR
- DFT/ACTO_FeN4/ACTO_FeN4_HER/
- DFT/ACTO_FeN4/ACTO_FeN4_HER/CONTCAR
- DFT/FeN4/
- DFT/FeN4/FeN4/
- DFT/FeN4/FeN4/CONTCAR
- DFT/FeN4/FeN4_CO/
- DFT/FeN4/FeN4_CO/CONTCAR
- DFT/FeN4/FeN4_COOH/
- DFT/FeN4/FeN4_COOH/CONTCAR
- DFT/FeN4/FeN4_HER/
- DFT/FeN4/FeN4_HER/CONTCAR
- DFT/Hz_FeN4/
- DFT/Hz_FeN4/Hz_FeN4/
- DFT/Hz_FeN4/Hz_FeN4/CONTCAR
- DFT/Hz_FeN4/Hz_FeN4_CO/
- DFT/Hz_FeN4/Hz_FeN4_CO/CONTCAR
- DFT/Hz_FeN4/Hz_FeN4_COOH/
- DFT/Hz_FeN4/Hz_FeN4_COOH/CONTCAR
- DFT/Hz_FeN4/Hz_FeN4_HER/
- DFT/Hz_FeN4/Hz_FeN4_HER/CONTCAR
- Source data.xlsx
