# Supplementary material for: Integrated energy storage and CO2 conversion using an aqueous battery with tamed asymmetric reactions
Source: Nat Commun. 2024 Feb 1;15:977. doi: 10.1038/s41467-023-44283-y (PMC10834454; doi:10.1038/s41467-023-44283-y)
Supplement: Supplementary file 3 — Source Data [file 41467_2023_44283_MOESM3_ESM.zip › DFT/ACTO_FeN4/ACTO_FeN4/CONTCAR]

eV500_FeN4_vdw_opt_result               
   1.00000000000000     
    12.2407999038999993    0.0000000000000000    0.0000000000000000
    -6.3356802506000003   10.7222314933000007    0.0000000000000000
     0.0000000000000000    0.0000000000000000   15.0000000000000000
   C    N    Fe   H    O 
    47     5     1     7     1
Direct
  0.0097184048647574  0.0117157309761123  0.3441400245913385
  0.1446574429785701  0.0785995386970134  0.3442853569006232
  0.2065698780293813  0.0078463996566532  0.3421324059175510
  0.3405975716821363  0.0732094850272282  0.3405140813329778
  0.4077621871027172  0.0084167453978353  0.3375139313774544
  0.5416739200998563  0.0752897488028728  0.3373588902271339
  0.6099143720734901  0.0118487884323323  0.3372775221681507
  0.7442533321133441  0.0790128966996438  0.3398956956415680
  0.8114765687299805  0.0137121783693211  0.3416110975372683
  0.9463388291106049  0.0810148775621215  0.3438226216931095
  0.0162606227517413  0.2150445471182952  0.3445939573224155
  0.1530449713963456  0.2834452586049286  0.3463489310805473
  0.2179292014530824  0.2134016892828754  0.3467224778343576
  0.4075984267477509  0.2039908740688533  0.3440046985100271
  0.5415740010999409  0.2706350607504574  0.3437343954277005
  0.6087935178131036  0.2072344831133005  0.3400444496564675
  0.7429651898589530  0.2759999356504451  0.3416897209406667
  0.8114615499228436  0.2115999257139020  0.3415142532400101
  0.9463866938697204  0.2791423088976092  0.3433339740303924
  0.0098020262101606  0.4118351332597975  0.3430805002769676
  0.1447213136065408  0.4798607721072223  0.3422202972041579
  0.2178983732975960  0.4182710673636667  0.3445239449824350
  0.7321639388428575  0.4705570153161671  0.3468973481606933
  0.8050004425811910  0.4087770112672017  0.3437577613518265
  0.9399022340652949  0.4767914002205315  0.3433791941957039
  0.0032105687124416  0.6094701507390002  0.3433274304816652
  0.1380911746718802  0.6769874888440488  0.3407486877109172
  0.2065934852833676  0.6125516729052818  0.3398773390607062
  0.3406780038647595  0.6812060302985468  0.3374358527855485
  0.4077280991452787  0.6174818227095281  0.3399385036282579
  0.5418474302712170  0.6845562633886920  0.3412418244610912
  0.7314443282906671  0.6751231262601003  0.3462496388511073
  0.7965279889912693  0.6051510346446423  0.3470937545497103
  0.9333511231855092  0.6735818831016075  0.3448743966225649
  0.0031702790742037  0.8075473660963326  0.3438632198967297
  0.1380245573782369  0.8748504439179740  0.3417094707787021
  0.2052526568413240  0.8095525724116467  0.3395329780190310
  0.3395885303086206  0.8767129899985409  0.3370252314189722
  0.4077995536630515  0.8132357290560472  0.3360155818341198
  0.5417313789616107  0.8801693997623919  0.3364721541709294
  0.6088765456267013  0.8153526952067076  0.3388827978344817
  0.7429180422837179  0.8807008803060358  0.3414391501979345
  0.8048075252032854  0.8099464810606076  0.3437934053576432
  0.9397429537096621  0.8768259987719882  0.3441006947480117
  0.4160633794669418  0.4516938741949784  0.5797825675503097
  0.4068892306216691  0.3974045467745355  0.6706152761290008
  0.3518770652458449  0.5247459493473244  0.5625718647654999
  0.3483903268969343  0.2729561775594355  0.3491810831637027
  0.3484954840796741  0.4892849103774297  0.3456613198970145
  0.6010872558679602  0.3992624357610659  0.3506661799196478
  0.6009878063402814  0.6157237064474980  0.3474582806115739
  0.4785295553716284  0.4380162581995289  0.5156426665575908
  0.4742078402159994  0.4446576479047701  0.3614109970024708
  0.3771222515772286  0.2981516230001208  0.6657194353656278
  0.3402142992743277  0.4085274527068533  0.7128120537755478
  0.5005980450394903  0.4437066674883813  0.7030902448107361
  0.3870967329250716  0.5809939897400958  0.5020252608507290
  0.3675090060948134  0.5867347455856220  0.6194070822474254
  0.2485142074803668  0.4619567777401518  0.5561750087495998
  0.5794141606040080  0.3691739609144575  0.4884480045777461
  0.5370441681290141  0.3709623134216641  0.5434631940161003
 
  0.00000000E+00  0.00000000E+00  0.00000000E+00
  0.00000000E+00  0.00000000E+00  0.00000000E+00
  0.00000000E+00  0.00000000E+00  0.00000000E+00
  0.00000000E+00  0.00000000E+00  0.00000000E+00
  0.00000000E+00  0.00000000E+00  0.00000000E+00
  0.00000000E+00  0.00000000E+00  0.00000000E+00
  0.00000000E+00  0.00000000E+00  0.00000000E+00
  0.00000000E+00  0.00000000E+00  0.00000000E+00
  0.00000000E+00  0.00000000E+00  0.00000000E+00
  0.00000000E+00  0.00000000E+00  0.00000000E+00
  0.00000000E+00  0.00000000E+00  0.00000000E+00
  0.00000000E+00  0.00000000E+00  0.00000000E+00
  0.00000000E+00  0.00000000E+00  0.00000000E+00
  0.00000000E+00  0.00000000E+00  0.00000000E+00
  0.00000000E+00  0.00000000E+00  0.00000000E+00
  0.00000000E+00  0.00000000E+00  0.00000000E+00
  0.00000000E+00  0.00000000E+00  0.00000000E+00
  0.00000000E+00  0.00000000E+00  0.00000000E+00
  0.00000000E+00  0.00000000E+00  0.00000000E+00
  0.00000000E+00  0.00000000E+00  0.00000000E+00
  0.00000000E+00  0.00000000E+00  0.00000000E+00
  0.00000000E+00  0.00000000E+00  0.00000000E+00
  0.00000000E+00  0.00000000E+00  0.00000000E+00
  0.00000000E+00  0.00000000E+00  0.00000000E+00
  0.00000000E+00  0.00000000E+00  0.00000000E+00
  0.00000000E+00  0.00000000E+00  0.00000000E+00
  0.00000000E+00  0.00000000E+00  0.00000000E+00
  0.00000000E+00  0.00000000E+00  0.00000000E+00
  0.00000000E+00  0.00000000E+00  0.00000000E+00
  0.00000000E+00  0.00000000E+00  0.00000000E+00
  0.00000000E+00  0.00000000E+00  0.00000000E+00
  0.00000000E+00  0.00000000E+00  0.00000000E+00
  0.00000000E+00  0.00000000E+00  0.00000000E+00
  0.00000000E+00  0.00000000E+00  0.00000000E+00
  0.00000000E+00  0.00000000E+00  0.00000000E+00
  0.00000000E+00  0.00000000E+00  0.00000000E+00
  0.00000000E+00  0.00000000E+00  0.00000000E+00
  0.00000000E+00  0.00000000E+00  0.00000000E+00
  0.00000000E+00  0.00000000E+00  0.00000000E+00
  0.00000000E+00  0.00000000E+00  0.00000000E+00
  0.00000000E+00  0.00000000E+00  0.00000000E+00
  0.00000000E+00  0.00000000E+00  0.00000000E+00
  0.00000000E+00  0.00000000E+00  0.00000000E+00
  0.00000000E+00  0.00000000E+00  0.00000000E+00
  0.00000000E+00  0.00000000E+00  0.00000000E+00
  0.00000000E+00  0.00000000E+00  0.00000000E+00
  0.00000000E+00  0.00000000E+00  0.00000000E+00
  0.00000000E+00  0.00000000E+00  0.00000000E+00
  0.00000000E+00  0.00000000E+00  0.00000000E+00
  0.00000000E+00  0.00000000E+00  0.00000000E+00
  0.00000000E+00  0.00000000E+00  0.00000000E+00
  0.00000000E+00  0.00000000E+00  0.00000000E+00
  0.00000000E+00  0.00000000E+00  0.00000000E+00
  0.00000000E+00  0.00000000E+00  0.00000000E+00
  0.00000000E+00  0.00000000E+00  0.00000000E+00
  0.00000000E+00  0.00000000E+00  0.00000000E+00
  0.00000000E+00  0.00000000E+00  0.00000000E+00
  0.00000000E+00  0.00000000E+00  0.00000000E+00
  0.00000000E+00  0.00000000E+00  0.00000000E+00
  0.00000000E+00  0.00000000E+00  0.00000000E+00
  0.00000000E+00  0.00000000E+00  0.00000000E+00
