# Supplementary material for: Integrated energy storage and CO2 conversion using an aqueous battery with tamed asymmetric reactions
Source: Nat Commun. 2024 Feb 1;15:977. doi: 10.1038/s41467-023-44283-y (PMC10834454; doi:10.1038/s41467-023-44283-y)
Supplement: Supplementary file 3 — Source Data [file 41467_2023_44283_MOESM3_ESM.zip › DFT/ACTO_FeN4/ACTO_FeN4_CO/CONTCAR]

ace_FeN4_opt_result                     
   1.00000000000000     
    12.2407999038999993    0.0000000000000000    0.0000000000000000
    -6.3356802506000003   10.7222314933000007    0.0000000000000000
     0.0000000000000000    0.0000000000000000   15.0000000000000000
   C    N    Fe   H    O 
    48     5     1     7     2
Direct
  0.0125010721017514  0.0125217929411375  0.3429258615488441
  0.1473805673782534  0.0792457993825726  0.3433363097554566
  0.2092318154755728  0.0085932040114172  0.3446560898164654
  0.3432249360423284  0.0739267604529702  0.3461446299887734
  0.4104451779758647  0.0091856873252055  0.3468125011501008
  0.5444577560506864  0.0761121802176829  0.3466273867606997
  0.6126626373313362  0.0126405078166140  0.3459466562585157
  0.7471103457791938  0.0798908306564848  0.3446364556031576
  0.8143940478661400  0.0147139698295913  0.3436999961657305
  0.9492345436298057  0.0819103322189464  0.3426327888450640
  0.0193171713403417  0.2160297537122834  0.3414876486000215
  0.1560271803240485  0.2843776837015917  0.3399269260518756
  0.2208330349382569  0.2142392765679933  0.3414345462078450
  0.4100301963925662  0.2049064203264215  0.3451241358737531
  0.5445366172956720  0.2718193357637071  0.3451502798523889
  0.6115955600249873  0.2080602495202136  0.3457494954089668
  0.7457387823218584  0.2768097412089035  0.3442831683233705
  0.8143656929851757  0.2124383967197368  0.3438385293158941
  0.9492517711335899  0.2800428809540926  0.3421915467670845
  0.0125540814362198  0.4127145824132163  0.3418112133254010
  0.1474031815151938  0.4808788267086566  0.3409708921535924
  0.2207654512499581  0.4193062945581426  0.3389062400385962
  0.7347271552033222  0.4712224587541204  0.3417874516772766
  0.8077383358692084  0.4094114213225761  0.3428397235701440
  0.9425929711565680  0.4775632891650932  0.3421315646153113
  0.0058007254592449  0.6102116742203493  0.3420630431754186
  0.1406533585895114  0.6778166819489031  0.3428883015891631
  0.2092697713798779  0.6133847759913904  0.3420908890942193
  0.3433372702861572  0.6820540329592738  0.3427482483168071
  0.4101313290442253  0.6179048778484195  0.3407271311099749
  0.5448812547042928  0.6852356963166076  0.3418109034381495
  0.7340399177755559  0.6759719355421598  0.3404710755025840
  0.7990446505712580  0.6058310924488367  0.3406216496715099
  0.9358002668918912  0.6742604569593845  0.3416524555753035
  0.0057639155893290  0.8082973189964513  0.3426099116522085
  0.1405813948575973  0.8754976043345156  0.3439856927222856
  0.2078755584714325  0.8102877837696929  0.3443450614695919
  0.3423219983470822  0.8774891728081982  0.3458061710944297
  0.4104965741384921  0.8139807310376210  0.3450756925482595
  0.5445231995492519  0.8809545947753347  0.3454351913931591
  0.6116871270143336  0.8161874495887792  0.3439882404051106
  0.7457195257964381  0.8815816980485871  0.3435133079333291
  0.8075854138938373  0.8109802702700821  0.3424672919862488
  0.9424468228674437  0.8776659666116100  0.3427878003780661
  0.4065560559773775  0.4481497786227328  0.5832382862968155
  0.4018248666596128  0.3893367473997538  0.6716023314317587
  0.3305624366256661  0.5105468730499232  0.5700518995164564
  0.4790876535683797  0.4417978912708341  0.2124420554520642
  0.3508619795949260  0.2732981984206009  0.3414301666108883
  0.3507760379850628  0.4904188669655478  0.3373481321147161
  0.6039287682547756  0.4000425969214053  0.3434857119419144
  0.6041399162022031  0.6170975350396479  0.3389139646393022
  0.4744040616955271  0.4487878829222284  0.5172087103961958
  0.4771857111764785  0.4450425703606164  0.3262282390983680
  0.3757807490394595  0.2915028500987425  0.6625821647252592
  0.3337387727210432  0.3937782122560116  0.7166737241019530
  0.4960359664665517  0.4364877704882093  0.7032542930046788
  0.3507862263591629  0.5581224222466754  0.5056467967366572
  0.3522381951979883  0.5793933873464571  0.6233250593554306
  0.2282303954685485  0.4420100578285349  0.5743508106679827
  0.5866854519956881  0.3961409033984748  0.4831996177202529
  0.5437826710847966  0.3900684051275050  0.5396994862094938
  0.4801638538815909  0.4394514275105154  0.1343084772496333
 
  0.00000000E+00  0.00000000E+00  0.00000000E+00
  0.00000000E+00  0.00000000E+00  0.00000000E+00
  0.00000000E+00  0.00000000E+00  0.00000000E+00
  0.00000000E+00  0.00000000E+00  0.00000000E+00
  0.00000000E+00  0.00000000E+00  0.00000000E+00
  0.00000000E+00  0.00000000E+00  0.00000000E+00
  0.00000000E+00  0.00000000E+00  0.00000000E+00
  0.00000000E+00  0.00000000E+00  0.00000000E+00
  0.00000000E+00  0.00000000E+00  0.00000000E+00
  0.00000000E+00  0.00000000E+00  0.00000000E+00
  0.00000000E+00  0.00000000E+00  0.00000000E+00
  0.00000000E+00  0.00000000E+00  0.00000000E+00
  0.00000000E+00  0.00000000E+00  0.00000000E+00
  0.00000000E+00  0.00000000E+00  0.00000000E+00
  0.00000000E+00  0.00000000E+00  0.00000000E+00
  0.00000000E+00  0.00000000E+00  0.00000000E+00
  0.00000000E+00  0.00000000E+00  0.00000000E+00
  0.00000000E+00  0.00000000E+00  0.00000000E+00
  0.00000000E+00  0.00000000E+00  0.00000000E+00
  0.00000000E+00  0.00000000E+00  0.00000000E+00
  0.00000000E+00  0.00000000E+00  0.00000000E+00
  0.00000000E+00  0.00000000E+00  0.00000000E+00
  0.00000000E+00  0.00000000E+00  0.00000000E+00
  0.00000000E+00  0.00000000E+00  0.00000000E+00
  0.00000000E+00  0.00000000E+00  0.00000000E+00
  0.00000000E+00  0.00000000E+00  0.00000000E+00
  0.00000000E+00  0.00000000E+00  0.00000000E+00
  0.00000000E+00  0.00000000E+00  0.00000000E+00
  0.00000000E+00  0.00000000E+00  0.00000000E+00
  0.00000000E+00  0.00000000E+00  0.00000000E+00
  0.00000000E+00  0.00000000E+00  0.00000000E+00
  0.00000000E+00  0.00000000E+00  0.00000000E+00
  0.00000000E+00  0.00000000E+00  0.00000000E+00
  0.00000000E+00  0.00000000E+00  0.00000000E+00
  0.00000000E+00  0.00000000E+00  0.00000000E+00
  0.00000000E+00  0.00000000E+00  0.00000000E+00
  0.00000000E+00  0.00000000E+00  0.00000000E+00
  0.00000000E+00  0.00000000E+00  0.00000000E+00
  0.00000000E+00  0.00000000E+00  0.00000000E+00
  0.00000000E+00  0.00000000E+00  0.00000000E+00
  0.00000000E+00  0.00000000E+00  0.00000000E+00
  0.00000000E+00  0.00000000E+00  0.00000000E+00
  0.00000000E+00  0.00000000E+00  0.00000000E+00
  0.00000000E+00  0.00000000E+00  0.00000000E+00
  0.00000000E+00  0.00000000E+00  0.00000000E+00
  0.00000000E+00  0.00000000E+00  0.00000000E+00
  0.00000000E+00  0.00000000E+00  0.00000000E+00
  0.00000000E+00  0.00000000E+00  0.00000000E+00
  0.00000000E+00  0.00000000E+00  0.00000000E+00
  0.00000000E+00  0.00000000E+00  0.00000000E+00
  0.00000000E+00  0.00000000E+00  0.00000000E+00
  0.00000000E+00  0.00000000E+00  0.00000000E+00
  0.00000000E+00  0.00000000E+00  0.00000000E+00
  0.00000000E+00  0.00000000E+00  0.00000000E+00
  0.00000000E+00  0.00000000E+00  0.00000000E+00
  0.00000000E+00  0.00000000E+00  0.00000000E+00
  0.00000000E+00  0.00000000E+00  0.00000000E+00
  0.00000000E+00  0.00000000E+00  0.00000000E+00
  0.00000000E+00  0.00000000E+00  0.00000000E+00
  0.00000000E+00  0.00000000E+00  0.00000000E+00
  0.00000000E+00  0.00000000E+00  0.00000000E+00
  0.00000000E+00  0.00000000E+00  0.00000000E+00
  0.00000000E+00  0.00000000E+00  0.00000000E+00
