# Supplementary material for: Integrated energy storage and CO2 conversion using an aqueous battery with tamed asymmetric reactions
Source: Nat Commun. 2024 Feb 1;15:977. doi: 10.1038/s41467-023-44283-y (PMC10834454; doi:10.1038/s41467-023-44283-y)
Supplement: Supplementary file 3 — Source Data [file 41467_2023_44283_MOESM3_ESM.zip › DFT/ACTO_FeN4/ACTO_FeN4_COOH/CONTCAR]

ace_FeN4_opt_result                     
   1.00000000000000     
    12.2407999038999993    0.0000000000000000    0.0000000000000000
    -6.3356802506000003   10.7222314933000007    0.0000000000000000
     0.0000000000000000    0.0000000000000000   15.0000000000000000
   C    N    Fe   H    O 
    48     5     1     8     3
Direct
  0.0088281997209506  0.0112802433293357  0.3441344038878521
  0.1439781209341829  0.0781053272521353  0.3441849569439492
  0.2053824589755652  0.0073176026034315  0.3432472782489316
  0.3396058495801461  0.0727459620438980  0.3425932002395070
  0.4068341396713520  0.0079378705399011  0.3410703979113625
  0.5407374242374150  0.0747675992994212  0.3406878430756216
  0.6090253811844543  0.0115274204664544  0.3407751342453859
  0.7436236922459382  0.0788390853235094  0.3419336688815904
  0.8110265952424186  0.0138198399253633  0.3429194367560492
  0.9458871579311283  0.0808978771958387  0.3437734595075264
  0.0163374661780097  0.2152039697955175  0.3435321376736640
  0.1527953191605979  0.2834408124361939  0.3436598304859759
  0.2175095983898583  0.2131064638183913  0.3444221024011024
  0.4060542848776022  0.2033560760149042  0.3437920747774695
  0.5413148074353619  0.2705439022006778  0.3432999507508279
  0.6079742130423451  0.2067434523157647  0.3415748992800607
  0.7423296390784551  0.2757653343766983  0.3421525847402058
  0.8110167216223620  0.2113222196142473  0.3422936482009766
  0.9459253013384856  0.2790966193603518  0.3428664632299606
  0.0089183756698187  0.4116219548221385  0.3424963386147377
  0.1440450514909495  0.4799516691693887  0.3417399076828522
  0.2174933410003186  0.4184159492637399  0.3420585093452344
  0.7307953725870852  0.4697455977079737  0.3440905988875134
  0.8039608020644370  0.4080440184423613  0.3428307224507745
  0.9390368982355137  0.4763467235675905  0.3425830283729804
  0.0018481278723497  0.6088733654543166  0.3425392829239500
  0.1367144758230877  0.6766355260132125  0.3415014562338511
  0.2054176635810679  0.6121472474862930  0.3407256567743479
  0.3396984555887727  0.6810110210966737  0.3397185705547962
  0.4062275390766391  0.6169480002912633  0.3402965503835685
  0.5416307125126596  0.6846697743948954  0.3421624695980349
  0.7300756404709221  0.6748578837439509  0.3443121691318482
  0.7949540971103320  0.6044975662404982  0.3441928238882776
  0.9314281476443927  0.6727671642633166  0.3434015576150504
  0.0018141065761249  0.8070472485383364  0.3434784149075464
  0.1366587298788060  0.8741331635656991  0.3427166295825402
  0.2040190728626195  0.8090592485969532  0.3415128739487847
  0.3386139115284775  0.8763545702235320  0.3406283802292964
  0.4068810832389410  0.8130562746205580  0.3398588958098018
  0.5407977437858751  0.8799925857993498  0.3403920768068627
  0.6080701249687557  0.8152797100549712  0.3416505741535626
  0.7422906198327166  0.8806022888829111  0.3429791472002755
  0.8037316868160802  0.8098594902641135  0.3439074616910874
  0.9388671188668379  0.8766609071917484  0.3440208970820466
  0.4123374598327991  0.4503143664674428  0.5735701195359045
  0.4077661717614868  0.3964243389946579  0.6639425091372294
  0.3459344600527920  0.5220641303964180  0.5602756988584914
  0.4815352307215588  0.4451682660056809  0.2140157973017706
  0.3475011981549231  0.2721297092692231  0.3451168834805340
  0.3475501245407951  0.4895927474696814  0.3417373293090458
  0.6003707819667070  0.3982295489763933  0.3468252349292672
  0.6002955380096490  0.6163684831153994  0.3447763258268078
  0.4732474238064279  0.4380975646295392  0.5076795124081885
  0.4732953338454702  0.4441428948113093  0.3422086540471883
  0.3777331519494589  0.2971322865726500  0.6586054478992494
  0.3430532482745072  0.4075047809253625  0.7083310980963707
  0.5029599068066637  0.4427888380204135  0.6941649128677968
  0.3729252771058160  0.5744886647732215  0.4978783546911465
  0.3693426395520562  0.5879954337324187  0.6158039754217353
  0.2421928253941074  0.4591934837667440  0.5611817717024504
  0.5780443141856908  0.3741285064003785  0.4793336577288721
  0.3820074447649632  0.3946389476778138  0.1087169821616040
  0.5342298929353739  0.3728796566256390  0.5343758656785498
  0.3640652222309080  0.3871333100386772  0.1730204799329685
  0.5784869821776495  0.4915673097230848  0.1692209588771811
 
  0.00000000E+00  0.00000000E+00  0.00000000E+00
  0.00000000E+00  0.00000000E+00  0.00000000E+00
  0.00000000E+00  0.00000000E+00  0.00000000E+00
  0.00000000E+00  0.00000000E+00  0.00000000E+00
  0.00000000E+00  0.00000000E+00  0.00000000E+00
  0.00000000E+00  0.00000000E+00  0.00000000E+00
  0.00000000E+00  0.00000000E+00  0.00000000E+00
  0.00000000E+00  0.00000000E+00  0.00000000E+00
  0.00000000E+00  0.00000000E+00  0.00000000E+00
  0.00000000E+00  0.00000000E+00  0.00000000E+00
  0.00000000E+00  0.00000000E+00  0.00000000E+00
  0.00000000E+00  0.00000000E+00  0.00000000E+00
  0.00000000E+00  0.00000000E+00  0.00000000E+00
  0.00000000E+00  0.00000000E+00  0.00000000E+00
  0.00000000E+00  0.00000000E+00  0.00000000E+00
  0.00000000E+00  0.00000000E+00  0.00000000E+00
  0.00000000E+00  0.00000000E+00  0.00000000E+00
  0.00000000E+00  0.00000000E+00  0.00000000E+00
  0.00000000E+00  0.00000000E+00  0.00000000E+00
  0.00000000E+00  0.00000000E+00  0.00000000E+00
  0.00000000E+00  0.00000000E+00  0.00000000E+00
  0.00000000E+00  0.00000000E+00  0.00000000E+00
  0.00000000E+00  0.00000000E+00  0.00000000E+00
  0.00000000E+00  0.00000000E+00  0.00000000E+00
  0.00000000E+00  0.00000000E+00  0.00000000E+00
  0.00000000E+00  0.00000000E+00  0.00000000E+00
  0.00000000E+00  0.00000000E+00  0.00000000E+00
  0.00000000E+00  0.00000000E+00  0.00000000E+00
  0.00000000E+00  0.00000000E+00  0.00000000E+00
  0.00000000E+00  0.00000000E+00  0.00000000E+00
  0.00000000E+00  0.00000000E+00  0.00000000E+00
  0.00000000E+00  0.00000000E+00  0.00000000E+00
  0.00000000E+00  0.00000000E+00  0.00000000E+00
  0.00000000E+00  0.00000000E+00  0.00000000E+00
  0.00000000E+00  0.00000000E+00  0.00000000E+00
  0.00000000E+00  0.00000000E+00  0.00000000E+00
  0.00000000E+00  0.00000000E+00  0.00000000E+00
  0.00000000E+00  0.00000000E+00  0.00000000E+00
  0.00000000E+00  0.00000000E+00  0.00000000E+00
  0.00000000E+00  0.00000000E+00  0.00000000E+00
  0.00000000E+00  0.00000000E+00  0.00000000E+00
  0.00000000E+00  0.00000000E+00  0.00000000E+00
  0.00000000E+00  0.00000000E+00  0.00000000E+00
  0.00000000E+00  0.00000000E+00  0.00000000E+00
  0.00000000E+00  0.00000000E+00  0.00000000E+00
  0.00000000E+00  0.00000000E+00  0.00000000E+00
  0.00000000E+00  0.00000000E+00  0.00000000E+00
  0.00000000E+00  0.00000000E+00  0.00000000E+00
  0.00000000E+00  0.00000000E+00  0.00000000E+00
  0.00000000E+00  0.00000000E+00  0.00000000E+00
  0.00000000E+00  0.00000000E+00  0.00000000E+00
  0.00000000E+00  0.00000000E+00  0.00000000E+00
  0.00000000E+00  0.00000000E+00  0.00000000E+00
  0.00000000E+00  0.00000000E+00  0.00000000E+00
  0.00000000E+00  0.00000000E+00  0.00000000E+00
  0.00000000E+00  0.00000000E+00  0.00000000E+00
  0.00000000E+00  0.00000000E+00  0.00000000E+00
  0.00000000E+00  0.00000000E+00  0.00000000E+00
  0.00000000E+00  0.00000000E+00  0.00000000E+00
  0.00000000E+00  0.00000000E+00  0.00000000E+00
  0.00000000E+00  0.00000000E+00  0.00000000E+00
  0.00000000E+00  0.00000000E+00  0.00000000E+00
  0.00000000E+00  0.00000000E+00  0.00000000E+00
  0.00000000E+00  0.00000000E+00  0.00000000E+00
  0.00000000E+00  0.00000000E+00  0.00000000E+00
