# Supplementary material for: Integrated energy storage and CO2 conversion using an aqueous battery with tamed asymmetric reactions
Source: Nat Commun. 2024 Feb 1;15:977. doi: 10.1038/s41467-023-44283-y (PMC10834454; doi:10.1038/s41467-023-44283-y)
Supplement: Supplementary file 3 — Source Data [file 41467_2023_44283_MOESM3_ESM.zip › DFT/ACTO_FeN4/ACTO_FeN4_HER/CONTCAR]

ace_FeN4_opt_result                     
   1.00000000000000     
    12.2407999038999993    0.0000000000000000    0.0000000000000000
    -6.3356802506000003   10.7222314933000007    0.0000000000000000
     0.0000000000000000    0.0000000000000000   15.0000000000000000
   C    N    Fe   H    O 
    47     5     1     8     1
Direct
  0.0101515232923903  0.0122987971011735  0.3451045014718037
  0.1452835697456815  0.0791705173469481  0.3454728173687420
  0.2068208065104894  0.0083767704316292  0.3438595364587964
  0.3409818997969753  0.0738611363888893  0.3427652578574204
  0.4081731094975177  0.0090154515172260  0.3402009607789200
  0.5420626226243719  0.0758490935460089  0.3398653060563427
  0.6103437478022679  0.0125298746152385  0.3395919415797986
  0.7448690489709826  0.0797985668775999  0.3414738973051359
  0.8122069158195926  0.0146757487336177  0.3428728203142776
  0.9470619108117885  0.0818120353287550  0.3445657489616228
  0.0173367600395598  0.2160306535264991  0.3448406957769566
  0.1539106423898577  0.2843267023979873  0.3459537941792126
  0.2187570609304847  0.2141312332995542  0.3467942831335796
  0.4075976299705566  0.2045150384360856  0.3452359696052381
  0.5423705025621994  0.2714989359817348  0.3446815251553685
  0.6092471825723624  0.2078555288641342  0.3418306785693832
  0.7435658415506345  0.2767332160619981  0.3428602875747776
  0.8121940657967499  0.2123146626150675  0.3426110777890891
  0.9471134990734612  0.2799933735738511  0.3438313477920281
  0.0102764342644241  0.4125890330237361  0.3436491525545259
  0.1453852281505672  0.4808341201669577  0.3429929397300567
  0.2187558430044426  0.4192740656771985  0.3443569687020861
  0.7322030297373652  0.4708730610010991  0.3464430112834431
  0.8053092601303840  0.4091720029126992  0.3443252091609187
  0.9403823416111978  0.4773920605082447  0.3438791171293226
  0.0033760487106550  0.6099754635840116  0.3437249291493734
  0.1382430976318880  0.6776433470262871  0.3418866690896434
  0.2068742939964431  0.6131835032307632  0.3412315417145138
  0.3410970584212110  0.6818954756629291  0.3395073503414140
  0.4077794494771063  0.6179339874724301  0.3412689575017880
  0.5426991241370043  0.6854338727722329  0.3427526596838507
  0.7314523144021695  0.6757832009909760  0.3461708950013567
  0.7965187026415881  0.6056051647235426  0.3463912746243675
  0.9331309823317514  0.6739345299810857  0.3448536708353915
  0.0033162542493107  0.8081022263748034  0.3444286653038400
  0.1381626361641019  0.8752655058644285  0.3430598577255005
  0.2054649776059453  0.8101115575782655  0.3412144875196030
  0.3399896677067040  0.8773767590479432  0.3394976419099200
  0.4082369610769746  0.8139860208840365  0.3386423622922168
  0.5421333209568783  0.8809214549307292  0.3390718082138088
  0.6093450152021300  0.8161168550414494  0.3410434086120613
  0.7435189214181734  0.8815255533069065  0.3429290844605107
  0.8050723997972510  0.8107579779688868  0.3447353051660568
  0.9401834968341062  0.8775896560440838  0.3449089908353590
  0.4146214386030748  0.4514447196976751  0.5764351066498390
  0.4081638490246859  0.3970976820936986  0.6669237391270519
  0.3500775119359213  0.5248038178739024  0.5621872080350215
  0.3490292721712667  0.2735918791951017  0.3486270230763862
  0.3491526308104974  0.4902541589274866  0.3450337200877536
  0.6014081109841770  0.3995161474540965  0.3497904540671269
  0.6013509101353578  0.6167913909126357  0.3471103722794160
  0.4752994849469975  0.4378734070758856  0.5109669708517814
  0.4744109651164792  0.4450868084236113  0.3507731398012008
  0.3789444004442788  0.2980124332542899  0.6616610416293746
  0.3422500357911605  0.4075650715782598  0.7104567607074637
  0.5026909477888843  0.4438541848445595  0.6982035378657828
  0.3819249843264992  0.5806335236480549  0.5013254006315511
  0.3694667653397294  0.5874693891521862  0.6192636647664304
  0.2463445744686964  0.4624595252492238  0.5588863264146172
  0.5772216529231878  0.3705828470439096  0.4828599834237211
  0.4780734193538060  0.4436126243509794  0.2515820535731103
  0.5342937524176122  0.3709764898046845  0.5379851217429334
 
  0.00000000E+00  0.00000000E+00  0.00000000E+00
  0.00000000E+00  0.00000000E+00  0.00000000E+00
  0.00000000E+00  0.00000000E+00  0.00000000E+00
  0.00000000E+00  0.00000000E+00  0.00000000E+00
  0.00000000E+00  0.00000000E+00  0.00000000E+00
  0.00000000E+00  0.00000000E+00  0.00000000E+00
  0.00000000E+00  0.00000000E+00  0.00000000E+00
  0.00000000E+00  0.00000000E+00  0.00000000E+00
  0.00000000E+00  0.00000000E+00  0.00000000E+00
  0.00000000E+00  0.00000000E+00  0.00000000E+00
  0.00000000E+00  0.00000000E+00  0.00000000E+00
  0.00000000E+00  0.00000000E+00  0.00000000E+00
  0.00000000E+00  0.00000000E+00  0.00000000E+00
  0.00000000E+00  0.00000000E+00  0.00000000E+00
  0.00000000E+00  0.00000000E+00  0.00000000E+00
  0.00000000E+00  0.00000000E+00  0.00000000E+00
  0.00000000E+00  0.00000000E+00  0.00000000E+00
  0.00000000E+00  0.00000000E+00  0.00000000E+00
  0.00000000E+00  0.00000000E+00  0.00000000E+00
  0.00000000E+00  0.00000000E+00  0.00000000E+00
  0.00000000E+00  0.00000000E+00  0.00000000E+00
  0.00000000E+00  0.00000000E+00  0.00000000E+00
  0.00000000E+00  0.00000000E+00  0.00000000E+00
  0.00000000E+00  0.00000000E+00  0.00000000E+00
  0.00000000E+00  0.00000000E+00  0.00000000E+00
  0.00000000E+00  0.00000000E+00  0.00000000E+00
  0.00000000E+00  0.00000000E+00  0.00000000E+00
  0.00000000E+00  0.00000000E+00  0.00000000E+00
  0.00000000E+00  0.00000000E+00  0.00000000E+00
  0.00000000E+00  0.00000000E+00  0.00000000E+00
  0.00000000E+00  0.00000000E+00  0.00000000E+00
  0.00000000E+00  0.00000000E+00  0.00000000E+00
  0.00000000E+00  0.00000000E+00  0.00000000E+00
  0.00000000E+00  0.00000000E+00  0.00000000E+00
  0.00000000E+00  0.00000000E+00  0.00000000E+00
  0.00000000E+00  0.00000000E+00  0.00000000E+00
  0.00000000E+00  0.00000000E+00  0.00000000E+00
  0.00000000E+00  0.00000000E+00  0.00000000E+00
  0.00000000E+00  0.00000000E+00  0.00000000E+00
  0.00000000E+00  0.00000000E+00  0.00000000E+00
  0.00000000E+00  0.00000000E+00  0.00000000E+00
  0.00000000E+00  0.00000000E+00  0.00000000E+00
  0.00000000E+00  0.00000000E+00  0.00000000E+00
  0.00000000E+00  0.00000000E+00  0.00000000E+00
  0.00000000E+00  0.00000000E+00  0.00000000E+00
  0.00000000E+00  0.00000000E+00  0.00000000E+00
  0.00000000E+00  0.00000000E+00  0.00000000E+00
  0.00000000E+00  0.00000000E+00  0.00000000E+00
  0.00000000E+00  0.00000000E+00  0.00000000E+00
  0.00000000E+00  0.00000000E+00  0.00000000E+00
  0.00000000E+00  0.00000000E+00  0.00000000E+00
  0.00000000E+00  0.00000000E+00  0.00000000E+00
  0.00000000E+00  0.00000000E+00  0.00000000E+00
  0.00000000E+00  0.00000000E+00  0.00000000E+00
  0.00000000E+00  0.00000000E+00  0.00000000E+00
  0.00000000E+00  0.00000000E+00  0.00000000E+00
  0.00000000E+00  0.00000000E+00  0.00000000E+00
  0.00000000E+00  0.00000000E+00  0.00000000E+00
  0.00000000E+00  0.00000000E+00  0.00000000E+00
  0.00000000E+00  0.00000000E+00  0.00000000E+00
  0.00000000E+00  0.00000000E+00  0.00000000E+00
  0.00000000E+00  0.00000000E+00  0.00000000E+00
