# Supplementary material for: Integrated energy storage and CO2 conversion using an aqueous battery with tamed asymmetric reactions
Source: Nat Commun. 2024 Feb 1;15:977. doi: 10.1038/s41467-023-44283-y (PMC10834454; doi:10.1038/s41467-023-44283-y)
Supplement: Supplementary file 3 — Source Data [file 41467_2023_44283_MOESM3_ESM.zip › DFT/FeN4/FeN4/CONTCAR]

graphite                                
   1.00000000000000     
    12.2401980872517022   -0.1235899220646753    0.0000000000000000
    -6.2271167677425172   10.7857014316336137    0.0000000000000000
     0.0000000000000000    0.0000000000000000   15.0000000000000000
   C    N    Fe
    44     4     1
Direct
  0.0018407647885962  0.0007882318502540  0.3418650047405445
  0.1367269520909459  0.0676146886899068  0.3416289433729749
  0.1986728287119765  0.9968899105788329  0.3410713378198004
  0.3327541214081367  0.0622011711213985  0.3405244196819628
  0.3999310384480881  0.9974127193229808  0.3399688730064477
  0.5338132888715518  0.0643520267381931  0.3399650650724517
  0.6020095419880301  0.0009372173472899  0.3400677390482008
  0.7363799911007356  0.0681155355073743  0.3407354130053181
  0.8035643565896788  0.0027523285821602  0.3411941449755178
  0.9384519594799834  0.0700844264095087  0.3417706397251141
  0.0082432105518982  0.2040456820086323  0.3419104787138463
  0.1450788200402760  0.2724640779902627  0.3419753331535929
  0.2098404639337894  0.2024659497676826  0.3417519619328877
  0.3998537940453049  0.1928722368762421  0.3409335765093354
  0.5338424964453380  0.2598697833654115  0.3409438184581897
  0.6009664613833098  0.1963199021443519  0.3405275383969835
  0.7350424511963161  0.2650924296176246  0.3410763935557337
  0.8035633225063168  0.2006653033156748  0.3411812441627033
  0.9384534665413935  0.2682126567950268  0.3417747198331524
  0.0018431162467652  0.4008991782707333  0.3418716932211266
  0.1367252186184737  0.4689606683691416  0.3416488412902330
  0.2098399611835540  0.4072275735659153  0.3417686218254132
  0.7238335171736331  0.4594741679380241  0.3417901604855625
  0.7969732555158240  0.3977614064597255  0.3416557151783245
  0.9318606239518923  0.4658216633530169  0.3418820192939995
  0.9952602410802971  0.5985059990713327  0.3417949783162074
  0.1301582520483169  0.6660661014021519  0.3412057027887859
  0.1986719600263478  0.6016376914214624  0.3411022099176554
  0.3327517044289574  0.6704161070449025  0.3405675530375826
  0.3998511132696310  0.6068457579237071  0.3409880927008087
  0.5338421149551855  0.6738379937109306  0.3409971781531123
  0.7238324650636964  0.6642115769879277  0.3417992636150298
  0.7886008986160153  0.5942250570457808  0.3420120856508153
  0.9254453537485325  0.6626469615497647  0.3419434474510915
  0.9952583005726163  0.7965983318598453  0.3417993322690562
  0.1301592499003054  0.8639482312709809  0.3411968391051446
  0.1973640769847346  0.7986091901592620  0.3407506671150994
  0.3317416302607684  0.8658034643672251  0.3400755376239422
  0.3999295561754211  0.8023792056125393  0.3399872827457506
  0.5338132336143825  0.8693198860482079  0.3399861810685146
  0.6009675805377094  0.8045110205371427  0.3405731296816808
  0.7350426183947517  0.8698031422013324  0.3411075448734489
  0.7969744339622007  0.7990606778873642  0.3416679260329575
  0.9318590052231570  0.8658832319026578  0.3418835953162057
  0.3405141602252607  0.2620652725856382  0.3415760165696506
  0.3405140566482179  0.4783130504857855  0.3416100768291142
  0.5931587365676823  0.3883986621548666  0.3416058577745418
  0.5931571475400061  0.6046235838655205  0.3416341080489646
  0.4668274803440108  0.4333492519182797  0.3420418748552588
 
  0.00000000E+00  0.00000000E+00  0.00000000E+00
  0.00000000E+00  0.00000000E+00  0.00000000E+00
  0.00000000E+00  0.00000000E+00  0.00000000E+00
  0.00000000E+00  0.00000000E+00  0.00000000E+00
  0.00000000E+00  0.00000000E+00  0.00000000E+00
  0.00000000E+00  0.00000000E+00  0.00000000E+00
  0.00000000E+00  0.00000000E+00  0.00000000E+00
  0.00000000E+00  0.00000000E+00  0.00000000E+00
  0.00000000E+00  0.00000000E+00  0.00000000E+00
  0.00000000E+00  0.00000000E+00  0.00000000E+00
  0.00000000E+00  0.00000000E+00  0.00000000E+00
  0.00000000E+00  0.00000000E+00  0.00000000E+00
  0.00000000E+00  0.00000000E+00  0.00000000E+00
  0.00000000E+00  0.00000000E+00  0.00000000E+00
  0.00000000E+00  0.00000000E+00  0.00000000E+00
  0.00000000E+00  0.00000000E+00  0.00000000E+00
  0.00000000E+00  0.00000000E+00  0.00000000E+00
  0.00000000E+00  0.00000000E+00  0.00000000E+00
  0.00000000E+00  0.00000000E+00  0.00000000E+00
  0.00000000E+00  0.00000000E+00  0.00000000E+00
  0.00000000E+00  0.00000000E+00  0.00000000E+00
  0.00000000E+00  0.00000000E+00  0.00000000E+00
  0.00000000E+00  0.00000000E+00  0.00000000E+00
  0.00000000E+00  0.00000000E+00  0.00000000E+00
  0.00000000E+00  0.00000000E+00  0.00000000E+00
  0.00000000E+00  0.00000000E+00  0.00000000E+00
  0.00000000E+00  0.00000000E+00  0.00000000E+00
  0.00000000E+00  0.00000000E+00  0.00000000E+00
  0.00000000E+00  0.00000000E+00  0.00000000E+00
  0.00000000E+00  0.00000000E+00  0.00000000E+00
  0.00000000E+00  0.00000000E+00  0.00000000E+00
  0.00000000E+00  0.00000000E+00  0.00000000E+00
  0.00000000E+00  0.00000000E+00  0.00000000E+00
  0.00000000E+00  0.00000000E+00  0.00000000E+00
  0.00000000E+00  0.00000000E+00  0.00000000E+00
  0.00000000E+00  0.00000000E+00  0.00000000E+00
  0.00000000E+00  0.00000000E+00  0.00000000E+00
  0.00000000E+00  0.00000000E+00  0.00000000E+00
  0.00000000E+00  0.00000000E+00  0.00000000E+00
  0.00000000E+00  0.00000000E+00  0.00000000E+00
  0.00000000E+00  0.00000000E+00  0.00000000E+00
  0.00000000E+00  0.00000000E+00  0.00000000E+00
  0.00000000E+00  0.00000000E+00  0.00000000E+00
  0.00000000E+00  0.00000000E+00  0.00000000E+00
  0.00000000E+00  0.00000000E+00  0.00000000E+00
  0.00000000E+00  0.00000000E+00  0.00000000E+00
  0.00000000E+00  0.00000000E+00  0.00000000E+00
  0.00000000E+00  0.00000000E+00  0.00000000E+00
  0.00000000E+00  0.00000000E+00  0.00000000E+00
