# Supplementary material for: Integrated energy storage and CO2 conversion using an aqueous battery with tamed asymmetric reactions
Source: Nat Commun. 2024 Feb 1;15:977. doi: 10.1038/s41467-023-44283-y (PMC10834454; doi:10.1038/s41467-023-44283-y)
Supplement: Supplementary file 3 — Source Data [file 41467_2023_44283_MOESM3_ESM.zip › DFT/FeN4/FeN4_CO/CONTCAR]

FeN4_C_after_opt                        
   1.00000000000000     
    12.2308469286447465    0.0021291305660988    0.0000000000000000
    -6.3287079435439519   10.7104137377335284    0.0000000000000000
     0.0000000000000000    0.0000000000000000   15.0000000000000000
   C    N    Fe   O 
    45     4     1     1
Direct
  0.0014605492424462  0.0003078144881487  0.3419516451312071
  0.1364431188350371  0.0671903851022571  0.3417099664759663
  0.1982284806199434  0.9964964442099675  0.3396327217457775
  0.3322591743295800  0.0620122038103869  0.3378412332084452
  0.3993775690425876  0.9971288971327774  0.3358754825159391
  0.5334593336467702  0.0641705388352984  0.3359372009281337
  0.6015551624312673  0.0004355849513221  0.3363795538837825
  0.7360252983240251  0.0676721308922984  0.3386412500134806
  0.8032694058398819  0.0023722518475058  0.3401834154835348
  0.9381538354939080  0.0696546279828189  0.3420481774460790
  0.0081900567186327  0.2037531106321611  0.3432127323213184
  0.1449533555031615  0.2721316144198402  0.3451754743277591
  0.2098098551538702  0.2021423940938882  0.3443099001204759
  0.3991196399097887  0.1930737492846275  0.3403101852514892
  0.5337181832835527  0.2603766819226780  0.3403767068894619
  0.6005757406813296  0.1961712466639137  0.3379554325872873
  0.7346050505501036  0.2646833036485311  0.3397959881081343
  0.8032749154574791  0.2002195095629801  0.3399964071637650
  0.9381569147656191  0.2678188086832838  0.3420086573621585
  0.0014640104045631  0.4004725535985879  0.3420056043149115
  0.1364466900397423  0.4685727935170547  0.3420213048650336
  0.2098111014254978  0.4069816203576682  0.3446085740171013
  0.7230210521577237  0.4587505814843380  0.3444190719282176
  0.7963889840013578  0.3971642786391880  0.3418176922135815
  0.9313723752928726  0.4652646122481006  0.3419598001157666
  0.9946806279323936  0.5979184435319673  0.3419568820993453
  0.1295628762533934  0.6655180187373040  0.3400092774159502
  0.1982324588541023  0.6010545004256970  0.3400581016221144
  0.3322653776888584  0.6695734142019931  0.3384893064275131
  0.3991204937072931  0.6053728404626315  0.3410691574220543
  0.5337164152331797  0.6726666679478829  0.3411351746854015
  0.7230192885698914  0.6635834758545789  0.3447178890060829
  0.7878838654449670  0.5935974028682143  0.3452359539671553
  0.9246465770604945  0.6619819346627420  0.3431627755889816
  0.9946773862437107  0.7960792744423714  0.3419148980834589
  0.1295573070424193  0.8633617535747866  0.3398198309647658
  0.1968058893644696  0.7980622562991717  0.3384489193208641
  0.3312793530339039  0.8652979179752757  0.3362568280527453
  0.3993786639502590  0.8015659811064241  0.3363087467817497
  0.5334569221237243  0.8686044639382017  0.3363702292231217
  0.6005688614205312  0.8037238931574803  0.3386032187341564
  0.7346000763582279  0.8692395019145183  0.3402197502877435
  0.7963851873490176  0.7985410528630914  0.3421284328512877
  0.9313680801823878  0.8654238586448708  0.3420115948600222
  0.4654789651279482  0.4316231828291654  0.4789165045251855
  0.3403836309127960  0.2618991664028453  0.3452968548021653
  0.3403815071277794  0.4777958988650019  0.3458077015629317
  0.5924439536297804  0.3879370513211505  0.3454362041265812
  0.5924456386544588  0.6038197807917790  0.3459461430473230
  0.4663725427413772  0.4327727957971579  0.3648415427845034
  0.4643482088418791  0.4303377873741141  0.5571740543380177
 
  0.00000000E+00  0.00000000E+00  0.00000000E+00
  0.00000000E+00  0.00000000E+00  0.00000000E+00
  0.00000000E+00  0.00000000E+00  0.00000000E+00
  0.00000000E+00  0.00000000E+00  0.00000000E+00
  0.00000000E+00  0.00000000E+00  0.00000000E+00
  0.00000000E+00  0.00000000E+00  0.00000000E+00
  0.00000000E+00  0.00000000E+00  0.00000000E+00
  0.00000000E+00  0.00000000E+00  0.00000000E+00
  0.00000000E+00  0.00000000E+00  0.00000000E+00
  0.00000000E+00  0.00000000E+00  0.00000000E+00
  0.00000000E+00  0.00000000E+00  0.00000000E+00
  0.00000000E+00  0.00000000E+00  0.00000000E+00
  0.00000000E+00  0.00000000E+00  0.00000000E+00
  0.00000000E+00  0.00000000E+00  0.00000000E+00
  0.00000000E+00  0.00000000E+00  0.00000000E+00
  0.00000000E+00  0.00000000E+00  0.00000000E+00
  0.00000000E+00  0.00000000E+00  0.00000000E+00
  0.00000000E+00  0.00000000E+00  0.00000000E+00
  0.00000000E+00  0.00000000E+00  0.00000000E+00
  0.00000000E+00  0.00000000E+00  0.00000000E+00
  0.00000000E+00  0.00000000E+00  0.00000000E+00
  0.00000000E+00  0.00000000E+00  0.00000000E+00
  0.00000000E+00  0.00000000E+00  0.00000000E+00
  0.00000000E+00  0.00000000E+00  0.00000000E+00
  0.00000000E+00  0.00000000E+00  0.00000000E+00
  0.00000000E+00  0.00000000E+00  0.00000000E+00
  0.00000000E+00  0.00000000E+00  0.00000000E+00
  0.00000000E+00  0.00000000E+00  0.00000000E+00
  0.00000000E+00  0.00000000E+00  0.00000000E+00
  0.00000000E+00  0.00000000E+00  0.00000000E+00
  0.00000000E+00  0.00000000E+00  0.00000000E+00
  0.00000000E+00  0.00000000E+00  0.00000000E+00
  0.00000000E+00  0.00000000E+00  0.00000000E+00
  0.00000000E+00  0.00000000E+00  0.00000000E+00
  0.00000000E+00  0.00000000E+00  0.00000000E+00
  0.00000000E+00  0.00000000E+00  0.00000000E+00
  0.00000000E+00  0.00000000E+00  0.00000000E+00
  0.00000000E+00  0.00000000E+00  0.00000000E+00
  0.00000000E+00  0.00000000E+00  0.00000000E+00
  0.00000000E+00  0.00000000E+00  0.00000000E+00
  0.00000000E+00  0.00000000E+00  0.00000000E+00
  0.00000000E+00  0.00000000E+00  0.00000000E+00
  0.00000000E+00  0.00000000E+00  0.00000000E+00
  0.00000000E+00  0.00000000E+00  0.00000000E+00
  0.00000000E+00  0.00000000E+00  0.00000000E+00
  0.00000000E+00  0.00000000E+00  0.00000000E+00
  0.00000000E+00  0.00000000E+00  0.00000000E+00
  0.00000000E+00  0.00000000E+00  0.00000000E+00
  0.00000000E+00  0.00000000E+00  0.00000000E+00
  0.00000000E+00  0.00000000E+00  0.00000000E+00
  0.00000000E+00  0.00000000E+00  0.00000000E+00
