# Supplementary material for: Integrated energy storage and CO2 conversion using an aqueous battery with tamed asymmetric reactions
Source: Nat Commun. 2024 Feb 1;15:977. doi: 10.1038/s41467-023-44283-y (PMC10834454; doi:10.1038/s41467-023-44283-y)
Supplement: Supplementary file 3 — Source Data [file 41467_2023_44283_MOESM3_ESM.zip › DFT/FeN4/FeN4_COOH/CONTCAR]

FeN4_C_after_opt                        
   1.00000000000000     
    12.2283444208438254    0.0000139197812372    0.0000000000000000
    -6.3292268635088655   10.7114004154541096    0.0000000000000000
     0.0000000000000000    0.0000000000000000   15.0000000000000000
   C    N    Fe   O    H 
    45     4     1     2     1
Direct
  0.0030729041868770  0.0017293748662986  0.3410935159280450
  0.1381655412683858  0.0687672468861397  0.3411088076467758
  0.1997212939433337  0.9978241905486149  0.3394584889949568
  0.3338141373937403  0.0633385973558748  0.3378794135872759
  0.4009281492366892  0.9983841716488999  0.3361319113465430
  0.5349068059299078  0.0653424100249178  0.3359596897613286
  0.6030570986478825  0.0017629555510310  0.3361644329433623
  0.7375554540306424  0.0690106095461370  0.3378544972839111
  0.8048174316918788  0.0036752845862749  0.3391280462875781
  0.9397846293804499  0.0710530033007915  0.3408891740935698
  0.0097414597929234  0.2051026687855803  0.3418777855802804
  0.1466130344822621  0.2735406700881756  0.3436577000083396
  0.2114875884915833  0.2037434764689670  0.3431180328927674
  0.4008839497084565  0.1941785714279448  0.3395088185666310
  0.5350720254543977  0.2612149418855196  0.3391248016033004
  0.6020834750450591  0.1973547032766150  0.3373811432458204
  0.7361846495377138  0.2660656038406841  0.3388126672998761
  0.8048257148215827  0.2016104867487162  0.3389993526477103
  0.9397857687126661  0.2692006805605537  0.3408261103959593
  0.0030758328898176  0.4018166222466670  0.3410674890794980
  0.1381714597523682  0.4698704538636174  0.3412256105128021
  0.2114868755286078  0.4082049141440915  0.3432400095524841
  0.7243868913937735  0.4600932798438796  0.3423196178677784
  0.7978535160155945  0.3985657448309795  0.3406029904951606
  0.9329001238894175  0.4666034460676012  0.3409894258706965
  0.9961272503987211  0.5992318125985208  0.3410685168280539
  0.1310938623997264  0.6668180930339100  0.3395647661413990
  0.1997241958059775  0.6023712899453034  0.3396199848832597
  0.3338169465635832  0.6709426805654367  0.3381659186663342
  0.4008867771907131  0.6071666985458357  0.3398557284076811
  0.5350648532866088  0.6743237592766650  0.3395238458718834
  0.7243867709930792  0.6647502085360880  0.3425310022489830
  0.7892068124927416  0.5948316044524529  0.3432856273767772
  0.9260991227844328  0.6632847331956604  0.3419508766621981
  0.9961232533345736  0.7973669529644117  0.3410969111453282
  0.1310938027740742  0.8647514742541107  0.3395212821667477
  0.1982990742340112  0.7993869612027635  0.3383210665026759
  0.3327778335789736  0.8666251528304570  0.3364502847835500
  0.4009226129845842  0.8030056884747719  0.3363457250388459
  0.5349021687738197  0.8700289316018041  0.3361809942441357
  0.6020739802673809  0.8051894677175779  0.3377027357156581
  0.7361783210746766  0.8705841998808361  0.3390530431017304
  0.7978457201221918  0.7997470588604130  0.3407985677764891
  0.9328982996251957  0.8667647065137076  0.3410668921708169
  0.4650890984757267  0.4320826985780163  0.4849007360235142
  0.3424736684126397  0.2639452438478782  0.3436301644752466
  0.3424784721384545  0.4789744175581857  0.3438511643069000
  0.5937264609442687  0.3891182424551492  0.3422708396952560
  0.5937170091199683  0.6050615568034671  0.3426612327208812
  0.4677473014686548  0.4340694219086266  0.3572189434210888
  0.3460763656079593  0.3731492620030628  0.5221078757334314
  0.5615251557470019  0.4793672210482174  0.5300841554437050
  0.3590289961742572  0.3791563779521128  0.5870616959549632
 
  0.00000000E+00  0.00000000E+00  0.00000000E+00
  0.00000000E+00  0.00000000E+00  0.00000000E+00
  0.00000000E+00  0.00000000E+00  0.00000000E+00
  0.00000000E+00  0.00000000E+00  0.00000000E+00
  0.00000000E+00  0.00000000E+00  0.00000000E+00
  0.00000000E+00  0.00000000E+00  0.00000000E+00
  0.00000000E+00  0.00000000E+00  0.00000000E+00
  0.00000000E+00  0.00000000E+00  0.00000000E+00
  0.00000000E+00  0.00000000E+00  0.00000000E+00
  0.00000000E+00  0.00000000E+00  0.00000000E+00
  0.00000000E+00  0.00000000E+00  0.00000000E+00
  0.00000000E+00  0.00000000E+00  0.00000000E+00
  0.00000000E+00  0.00000000E+00  0.00000000E+00
  0.00000000E+00  0.00000000E+00  0.00000000E+00
  0.00000000E+00  0.00000000E+00  0.00000000E+00
  0.00000000E+00  0.00000000E+00  0.00000000E+00
  0.00000000E+00  0.00000000E+00  0.00000000E+00
  0.00000000E+00  0.00000000E+00  0.00000000E+00
  0.00000000E+00  0.00000000E+00  0.00000000E+00
  0.00000000E+00  0.00000000E+00  0.00000000E+00
  0.00000000E+00  0.00000000E+00  0.00000000E+00
  0.00000000E+00  0.00000000E+00  0.00000000E+00
  0.00000000E+00  0.00000000E+00  0.00000000E+00
  0.00000000E+00  0.00000000E+00  0.00000000E+00
  0.00000000E+00  0.00000000E+00  0.00000000E+00
  0.00000000E+00  0.00000000E+00  0.00000000E+00
  0.00000000E+00  0.00000000E+00  0.00000000E+00
  0.00000000E+00  0.00000000E+00  0.00000000E+00
  0.00000000E+00  0.00000000E+00  0.00000000E+00
  0.00000000E+00  0.00000000E+00  0.00000000E+00
  0.00000000E+00  0.00000000E+00  0.00000000E+00
  0.00000000E+00  0.00000000E+00  0.00000000E+00
  0.00000000E+00  0.00000000E+00  0.00000000E+00
  0.00000000E+00  0.00000000E+00  0.00000000E+00
  0.00000000E+00  0.00000000E+00  0.00000000E+00
  0.00000000E+00  0.00000000E+00  0.00000000E+00
  0.00000000E+00  0.00000000E+00  0.00000000E+00
  0.00000000E+00  0.00000000E+00  0.00000000E+00
  0.00000000E+00  0.00000000E+00  0.00000000E+00
  0.00000000E+00  0.00000000E+00  0.00000000E+00
  0.00000000E+00  0.00000000E+00  0.00000000E+00
  0.00000000E+00  0.00000000E+00  0.00000000E+00
  0.00000000E+00  0.00000000E+00  0.00000000E+00
  0.00000000E+00  0.00000000E+00  0.00000000E+00
  0.00000000E+00  0.00000000E+00  0.00000000E+00
  0.00000000E+00  0.00000000E+00  0.00000000E+00
  0.00000000E+00  0.00000000E+00  0.00000000E+00
  0.00000000E+00  0.00000000E+00  0.00000000E+00
  0.00000000E+00  0.00000000E+00  0.00000000E+00
  0.00000000E+00  0.00000000E+00  0.00000000E+00
  0.00000000E+00  0.00000000E+00  0.00000000E+00
  0.00000000E+00  0.00000000E+00  0.00000000E+00
  0.00000000E+00  0.00000000E+00  0.00000000E+00
