# Supplementary material for: Integrated energy storage and CO2 conversion using an aqueous battery with tamed asymmetric reactions
Source: Nat Commun. 2024 Feb 1;15:977. doi: 10.1038/s41467-023-44283-y (PMC10834454; doi:10.1038/s41467-023-44283-y)
Supplement: Supplementary file 3 — Source Data [file 41467_2023_44283_MOESM3_ESM.zip › DFT/FeN4/FeN4_HER/CONTCAR]

eV500_FeN4_vdw_opt_result               
   1.00000000000000     
    12.2311234042192716   -0.0005002091365022    0.0000000000000000
    -6.3311100985500852   10.7144790714540576    0.0000000000000000
     0.0000000000000000    0.0000000000000000   15.0000000000000000
   C    N    Fe   H 
    44     4     1     1
Direct
  0.0016692337724714  0.0008589282425331  0.3414041372400942
  0.1367497662995161  0.0679133027151903  0.3412481056687433
  0.1984080965587782  0.9969721639790434  0.3406547805799692
  0.3324864557426481  0.0624100382661034  0.3401361446296465
  0.3996180468599858  0.9975164573367894  0.3396748977019691
  0.5335591776406369  0.0644880470359215  0.3396968529985121
  0.6017128265469741  0.0009187262800950  0.3397466712127735
  0.7361447846428991  0.0681350404308426  0.3404276592181470
  0.8033517307355293  0.0027501219527956  0.3408457702863174
  0.9383265020162911  0.0701544768767593  0.3414603103381303
  0.0082270683838776  0.2041802641794825  0.3418102585492795
  0.1451675690529713  0.2726502470996803  0.3424085645675379
  0.2100388356443526  0.2028416646528881  0.3421173941201768
  0.3996373918026732  0.1932347229633294  0.3406139088857057
  0.5335399125856062  0.2601854102417352  0.3406961981323725
  0.6006879336840975  0.1965132604175072  0.3402415811045956
  0.7347654008415150  0.2651529758020701  0.3408510584929981
  0.8033515594466689  0.2007327608805126  0.3408958058202796
  0.9383328123781938  0.2683155195903368  0.3414543083930143
  0.0016737033734434  0.4009576817574346  0.3413706874844710
  0.1367548585463463  0.4689759130061505  0.3411081970150691
  0.2100385256236684  0.4073248292062652  0.3419816388877787
  0.7231324406450305  0.4593882333027388  0.3423433001762004
  0.7964215102065911  0.3977503408868295  0.3414703090355740
  0.9315025802055579  0.4657792628746495  0.3414852919475746
  0.9948472808605024  0.5984146496355335  0.3414700153909977
  0.1298215117213716  0.6659822359621029  0.3406923250242890
  0.1984091685505710  0.6015697511638113  0.3404912500972125
  0.3324845889058863  0.6701950590002843  0.3398818310813772
  0.3996368397480461  0.6065160352536305  0.3403394748148037
  0.5335413616358744  0.6734690523977859  0.3404354636030796
  0.7231334726705970  0.6638749550057244  0.3422175980851239
  0.7880095893970476  0.5940715771436405  0.3426138362657906
  0.9249545159181408  0.6625436941399118  0.3419148101663466
  0.9948414184610288  0.7965689781648295  0.3414621985185859
  0.1298213557201411  0.8639674312933955  0.3407516511969185
  0.1970204901970542  0.7985721496224258  0.3402848586080995
  0.3314586007627567  0.8657912614537302  0.3396925608936375
  0.3996177233634773  0.8022219555582030  0.3394878220081043
  0.5335606404186948  0.8691928331370165  0.3395191329932555
  0.6006893666983716  0.8042965409572581  0.3400103119042152
  0.7347648069007404  0.8697473130290231  0.3407066188042268
  0.7964177003731748  0.7988087743594727  0.3413372317785023
  0.9314973879861833  0.8658663662572409  0.3414474842310459
  0.3411942999146994  0.2631804938954198  0.3421127410063758
  0.3411989267508618  0.4781237955516479  0.3419320448614716
  0.5919773181677799  0.3885683035002956  0.3422874994036832
  0.5919732022947433  0.6035166579142009  0.3421243106196185
  0.4665751411013457  0.4333489858629341  0.3502882574123535
  0.4662646222446000  0.4331506817628319  0.4499248977439356
 
  0.00000000E+00  0.00000000E+00  0.00000000E+00
  0.00000000E+00  0.00000000E+00  0.00000000E+00
  0.00000000E+00  0.00000000E+00  0.00000000E+00
  0.00000000E+00  0.00000000E+00  0.00000000E+00
  0.00000000E+00  0.00000000E+00  0.00000000E+00
  0.00000000E+00  0.00000000E+00  0.00000000E+00
  0.00000000E+00  0.00000000E+00  0.00000000E+00
  0.00000000E+00  0.00000000E+00  0.00000000E+00
  0.00000000E+00  0.00000000E+00  0.00000000E+00
  0.00000000E+00  0.00000000E+00  0.00000000E+00
  0.00000000E+00  0.00000000E+00  0.00000000E+00
  0.00000000E+00  0.00000000E+00  0.00000000E+00
  0.00000000E+00  0.00000000E+00  0.00000000E+00
  0.00000000E+00  0.00000000E+00  0.00000000E+00
  0.00000000E+00  0.00000000E+00  0.00000000E+00
  0.00000000E+00  0.00000000E+00  0.00000000E+00
  0.00000000E+00  0.00000000E+00  0.00000000E+00
  0.00000000E+00  0.00000000E+00  0.00000000E+00
  0.00000000E+00  0.00000000E+00  0.00000000E+00
  0.00000000E+00  0.00000000E+00  0.00000000E+00
  0.00000000E+00  0.00000000E+00  0.00000000E+00
  0.00000000E+00  0.00000000E+00  0.00000000E+00
  0.00000000E+00  0.00000000E+00  0.00000000E+00
  0.00000000E+00  0.00000000E+00  0.00000000E+00
  0.00000000E+00  0.00000000E+00  0.00000000E+00
  0.00000000E+00  0.00000000E+00  0.00000000E+00
  0.00000000E+00  0.00000000E+00  0.00000000E+00
  0.00000000E+00  0.00000000E+00  0.00000000E+00
  0.00000000E+00  0.00000000E+00  0.00000000E+00
  0.00000000E+00  0.00000000E+00  0.00000000E+00
  0.00000000E+00  0.00000000E+00  0.00000000E+00
  0.00000000E+00  0.00000000E+00  0.00000000E+00
  0.00000000E+00  0.00000000E+00  0.00000000E+00
  0.00000000E+00  0.00000000E+00  0.00000000E+00
  0.00000000E+00  0.00000000E+00  0.00000000E+00
  0.00000000E+00  0.00000000E+00  0.00000000E+00
  0.00000000E+00  0.00000000E+00  0.00000000E+00
  0.00000000E+00  0.00000000E+00  0.00000000E+00
  0.00000000E+00  0.00000000E+00  0.00000000E+00
  0.00000000E+00  0.00000000E+00  0.00000000E+00
  0.00000000E+00  0.00000000E+00  0.00000000E+00
  0.00000000E+00  0.00000000E+00  0.00000000E+00
  0.00000000E+00  0.00000000E+00  0.00000000E+00
  0.00000000E+00  0.00000000E+00  0.00000000E+00
  0.00000000E+00  0.00000000E+00  0.00000000E+00
  0.00000000E+00  0.00000000E+00  0.00000000E+00
  0.00000000E+00  0.00000000E+00  0.00000000E+00
  0.00000000E+00  0.00000000E+00  0.00000000E+00
  0.00000000E+00  0.00000000E+00  0.00000000E+00
  0.00000000E+00  0.00000000E+00  0.00000000E+00
