# Supplementary material for: Integrated energy storage and CO2 conversion using an aqueous battery with tamed asymmetric reactions
Source: Nat Commun. 2024 Feb 1;15:977. doi: 10.1038/s41467-023-44283-y (PMC10834454; doi:10.1038/s41467-023-44283-y)
Supplement: Supplementary file 3 — Source Data [file 41467_2023_44283_MOESM3_ESM.zip › DFT/Hz_FeN4/Hz_FeN4/CONTCAR]

FeN4_C_after_opt                        
   1.00000000000000     
    12.2408218384000005    0.0000000000000000    0.0000000000000000
    -6.3356983397000004   10.7222784060999992    0.0000000000000000
     0.0000000000000000    0.0000000000000000   15.0000000000000000
   C    N    Fe   H 
    44     6     1     4
Direct
  0.9998942662417960  0.9957220456372298  0.3412768616904458
  0.1347916048904949  0.0625745417762715  0.3411641412590427
  0.1967008869860649  0.9918300547514960  0.3399797731824563
  0.3307512219979714  0.0571545223612588  0.3389363366086826
  0.3979108034695003  0.9923322622049895  0.3377713465780445
  0.5318051582470815  0.0592445359953970  0.3376576603757542
  0.6000367688386135  0.9958387768252237  0.3380216980767656
  0.7343859663211063  0.0630104336649993  0.3392294202951334
  0.8016031244309616  0.9976785382239441  0.3401246354570802
  0.9364750990362722  0.0649982181058348  0.3412293924578762
  0.0063069128195394  0.1989673897842437  0.3420260603723335
  0.1430790736072183  0.2673208527655362  0.3434236180326735
  0.2080426073176653  0.1973260117849378  0.3427262343918400
  0.3977856067512633  0.1879039077077564  0.3406300992967246
  0.5318807488964339  0.2548772712401970  0.3404416447574548
  0.5989599634208744  0.1912374105602268  0.3386919610209915
  0.7330636755545115  0.2599704021270099  0.3397375565039553
  0.8015870906578826  0.1955662071505415  0.3399714693514539
  0.9364637383408265  0.2631008351466377  0.3413016402724267
  0.9998201311756034  0.3958010247991979  0.3415159673811843
  0.1347025580233989  0.4638532250821470  0.3418826546445572
  0.2078106538487177  0.4021948549060639  0.3435318106679475
  0.7218308501108055  0.4542368708887992  0.3424525916941974
  0.7950190426126085  0.3926740266241069  0.3409618881501970
  0.9299162903088387  0.4607364960317426  0.3413749767464296
  0.9932912797796263  0.5934349929052303  0.3414896259206799
  0.1281806244152932  0.6609801095710992  0.3406240677744847
  0.1966911269583917  0.5965709996887085  0.3409415106954512
  0.3307994363066413  0.6652865978102867  0.3402150874677616
  0.3978947726492947  0.6016569777254261  0.3424021763955025
  0.5319122121561790  0.6686460669454277  0.3420103899618567
  0.7218539651115279  0.6592278186226537  0.3429969941937472
  0.7866384606055377  0.5891315987186871  0.3431189328411719
  0.9234362478171008  0.6575499414769155  0.3420012207511434
  0.9933037723598090  0.7915409961963320  0.3413264014311110
  0.1281669656103972  0.8588743335658364  0.3401748228731805
  0.1953652257541947  0.7935325337008479  0.3395815490535341
  0.3297073936062489  0.8606847777287285  0.3382463431711571
  0.3979403641112071  0.7972649240267629  0.3384654755396852
  0.5318313392080327  0.8641976976033945  0.3383030546026617
  0.5989919844954628  0.7993878665212009  0.3397566197114230
  0.7330767953990645  0.8647380361662442  0.3403088696666146
  0.7950489506817817  0.7940030434750653  0.3414070545509986
  0.9299427226878620  0.8608631787353289  0.3413310111809693
  0.3385221468291491  0.2569026493107600  0.3437295717105542
  0.3385815761916220  0.4731791489220427  0.3456723000058304
  0.5912216027177166  0.3832341613354302  0.3435351926264971
  0.5912537691997741  0.5995794779561123  0.3446959239442222
  0.3513797135296670  0.3729923830106685  0.5493731022398762
  0.4733524603612977  0.4298841876777786  0.5064102819498331
  0.4649311403011396  0.4280570573459812  0.3540095926842142
  0.2933035814455707  0.3886831844740470  0.5094359073673118
  0.3575956573846497  0.4136992528429531  0.6098080215529080
  0.5167965060044821  0.3817671859375125  0.5249861213978804
  0.5314844064152737  0.5214981398567531  0.5239714854720887
 
  0.00000000E+00  0.00000000E+00  0.00000000E+00
  0.00000000E+00  0.00000000E+00  0.00000000E+00
  0.00000000E+00  0.00000000E+00  0.00000000E+00
  0.00000000E+00  0.00000000E+00  0.00000000E+00
  0.00000000E+00  0.00000000E+00  0.00000000E+00
  0.00000000E+00  0.00000000E+00  0.00000000E+00
  0.00000000E+00  0.00000000E+00  0.00000000E+00
  0.00000000E+00  0.00000000E+00  0.00000000E+00
  0.00000000E+00  0.00000000E+00  0.00000000E+00
  0.00000000E+00  0.00000000E+00  0.00000000E+00
  0.00000000E+00  0.00000000E+00  0.00000000E+00
  0.00000000E+00  0.00000000E+00  0.00000000E+00
  0.00000000E+00  0.00000000E+00  0.00000000E+00
  0.00000000E+00  0.00000000E+00  0.00000000E+00
  0.00000000E+00  0.00000000E+00  0.00000000E+00
  0.00000000E+00  0.00000000E+00  0.00000000E+00
  0.00000000E+00  0.00000000E+00  0.00000000E+00
  0.00000000E+00  0.00000000E+00  0.00000000E+00
  0.00000000E+00  0.00000000E+00  0.00000000E+00
  0.00000000E+00  0.00000000E+00  0.00000000E+00
  0.00000000E+00  0.00000000E+00  0.00000000E+00
  0.00000000E+00  0.00000000E+00  0.00000000E+00
  0.00000000E+00  0.00000000E+00  0.00000000E+00
  0.00000000E+00  0.00000000E+00  0.00000000E+00
  0.00000000E+00  0.00000000E+00  0.00000000E+00
  0.00000000E+00  0.00000000E+00  0.00000000E+00
  0.00000000E+00  0.00000000E+00  0.00000000E+00
  0.00000000E+00  0.00000000E+00  0.00000000E+00
  0.00000000E+00  0.00000000E+00  0.00000000E+00
  0.00000000E+00  0.00000000E+00  0.00000000E+00
  0.00000000E+00  0.00000000E+00  0.00000000E+00
  0.00000000E+00  0.00000000E+00  0.00000000E+00
  0.00000000E+00  0.00000000E+00  0.00000000E+00
  0.00000000E+00  0.00000000E+00  0.00000000E+00
  0.00000000E+00  0.00000000E+00  0.00000000E+00
  0.00000000E+00  0.00000000E+00  0.00000000E+00
  0.00000000E+00  0.00000000E+00  0.00000000E+00
  0.00000000E+00  0.00000000E+00  0.00000000E+00
  0.00000000E+00  0.00000000E+00  0.00000000E+00
  0.00000000E+00  0.00000000E+00  0.00000000E+00
  0.00000000E+00  0.00000000E+00  0.00000000E+00
  0.00000000E+00  0.00000000E+00  0.00000000E+00
  0.00000000E+00  0.00000000E+00  0.00000000E+00
  0.00000000E+00  0.00000000E+00  0.00000000E+00
  0.00000000E+00  0.00000000E+00  0.00000000E+00
  0.00000000E+00  0.00000000E+00  0.00000000E+00
  0.00000000E+00  0.00000000E+00  0.00000000E+00
  0.00000000E+00  0.00000000E+00  0.00000000E+00
  0.00000000E+00  0.00000000E+00  0.00000000E+00
  0.00000000E+00  0.00000000E+00  0.00000000E+00
  0.00000000E+00  0.00000000E+00  0.00000000E+00
  0.00000000E+00  0.00000000E+00  0.00000000E+00
  0.00000000E+00  0.00000000E+00  0.00000000E+00
  0.00000000E+00  0.00000000E+00  0.00000000E+00
  0.00000000E+00  0.00000000E+00  0.00000000E+00
