# Supplementary material for: Integrated energy storage and CO2 conversion using an aqueous battery with tamed asymmetric reactions
Source: Nat Commun. 2024 Feb 1;15:977. doi: 10.1038/s41467-023-44283-y (PMC10834454; doi:10.1038/s41467-023-44283-y)
Supplement: Supplementary file 3 — Source Data [file 41467_2023_44283_MOESM3_ESM.zip › DFT/Hz_FeN4/Hz_FeN4_CO/CONTCAR]

FeN4_N2H4_oc_far_opt_result\(3)         
   1.00000000000000     
    12.2401980872517022   -0.1235899220646753    0.0000000000000000
    -6.2271167677425172   10.7857014316336137    0.0000000000000000
     0.0000000000000000    0.0000000000000000   15.0000000000000000
   C    N    Fe   H    O 
    45     6     1     4     1
Direct
  0.9996224878402388  0.9951963879760864  0.3423674348523128
  0.1342580673352581  0.0616082855329391  0.3426132713216637
  0.1963860031422855  0.9912077698107585  0.3438875299272244
  0.3303873890607856  0.0564485704713389  0.3450769449629446
  0.3976359986417727  0.9917933277415677  0.3460996428949154
  0.5315904341471702  0.0587378769683827  0.3458894373115733
  0.5998393977899248  0.9954103267782458  0.3458413438100165
  0.7342139773366475  0.0625781634255334  0.3443125834096075
  0.8015302981376317  0.9974466747336888  0.3435254938424738
  0.9362550891531011  0.0645592674707076  0.3422663111648228
  0.0062352682486982  0.1985754559750826  0.3416246414621327
  0.1427615632555380  0.2668241653689855  0.3410399422666082
  0.2076344541084674  0.1964608229458708  0.3415392802152709
  0.3971086727616982  0.1873120091777367  0.3441860533975881
  0.5319784889491139  0.2546318464764579  0.3438986820484283
  0.5988106652225444  0.1906297626533332  0.3445931165847064
  0.7328835835351920  0.2594252836489155  0.3432901141615744
  0.8014648136290971  0.1950067482404677  0.3432391084780594
  0.9362011672733882  0.2625722470752740  0.3421252416075459
  0.9994832309871861  0.3953017639818651  0.3422209631501078
  0.1341072752788220  0.4635267842495533  0.3428146315934394
  0.2072945538368442  0.4018663821955215  0.3419530962375093
  0.7218668539548262  0.4536475715200615  0.3411859235855016
  0.7950985143183624  0.3920247573979195  0.3421247884946191
  0.9297296946224588  0.4602441109781641  0.3421434557730955
  0.9930633114057510  0.5929871611215016  0.3423697937686087
  0.1277987354038030  0.6605592764148400  0.3438496134637916
  0.1963570077189682  0.5961430319039105  0.3442994225765035
  0.3304338370937790  0.6649244001488643  0.3459051794913051
  0.3972760275307990  0.6009215794166505  0.3456122125866065
  0.5320355822201682  0.6683297512461497  0.3453193569235595
  0.7218997088270230  0.6591930918563285  0.3417962281805686
  0.7865424507680046  0.5887427694559493  0.3409255099918818
  0.9231041528025511  0.6570178624519152  0.3417393332930162
  0.9931008519112565  0.7910426133100193  0.3424561887680565
  0.1278001317578369  0.8581645311571094  0.3437316738391492
  0.1950640388438123  0.7930137909140910  0.3447387926416451
  0.3294409398584224  0.8602094362788311  0.3461336707352110
  0.3976664640612506  0.7968431850770610  0.3466214138514310
  0.5316317029241666  0.8638365708784236  0.3464986845531614
  0.5988895409640108  0.7991989873195264  0.3456349287707607
  0.7329411834545593  0.8644320159691423  0.3439888724657952
  0.7951838392844760  0.7940723146220297  0.3427349760868001
  0.9298187491184966  0.8604863368392562  0.3424167902886352
  0.4637055151180589  0.4285723037997031  0.2195146452163554
  0.3368613348757741  0.2544868679988626  0.3417721043096317
  0.3369832145860459  0.4732051752332894  0.3434614887672084
  0.5923503052119580  0.3822817332187732  0.3415256608354241
  0.5923938762278474  0.6010017140065816  0.3426404310755730
  0.3551705068258959  0.3739650008352350  0.5302407649637570
  0.4725356828201534  0.4293502641506807  0.4811245135163952
  0.4645335218063609  0.4276736217789746  0.3348572702384801
  0.2944851971768921  0.3907973797199488  0.4943582744062731
  0.3687525215725775  0.4166449113286310  0.5908136325536177
  0.5176199168436316  0.3817770454979352  0.4970823962336363
  0.5324197946668884  0.5214137276767167  0.4969679926211967
  0.4631123287517143  0.4291650115786224  0.1415991304322292
 
  0.00000000E+00  0.00000000E+00  0.00000000E+00
  0.00000000E+00  0.00000000E+00  0.00000000E+00
  0.00000000E+00  0.00000000E+00  0.00000000E+00
  0.00000000E+00  0.00000000E+00  0.00000000E+00
  0.00000000E+00  0.00000000E+00  0.00000000E+00
  0.00000000E+00  0.00000000E+00  0.00000000E+00
  0.00000000E+00  0.00000000E+00  0.00000000E+00
  0.00000000E+00  0.00000000E+00  0.00000000E+00
  0.00000000E+00  0.00000000E+00  0.00000000E+00
  0.00000000E+00  0.00000000E+00  0.00000000E+00
  0.00000000E+00  0.00000000E+00  0.00000000E+00
  0.00000000E+00  0.00000000E+00  0.00000000E+00
  0.00000000E+00  0.00000000E+00  0.00000000E+00
  0.00000000E+00  0.00000000E+00  0.00000000E+00
  0.00000000E+00  0.00000000E+00  0.00000000E+00
  0.00000000E+00  0.00000000E+00  0.00000000E+00
  0.00000000E+00  0.00000000E+00  0.00000000E+00
  0.00000000E+00  0.00000000E+00  0.00000000E+00
  0.00000000E+00  0.00000000E+00  0.00000000E+00
  0.00000000E+00  0.00000000E+00  0.00000000E+00
  0.00000000E+00  0.00000000E+00  0.00000000E+00
  0.00000000E+00  0.00000000E+00  0.00000000E+00
  0.00000000E+00  0.00000000E+00  0.00000000E+00
  0.00000000E+00  0.00000000E+00  0.00000000E+00
  0.00000000E+00  0.00000000E+00  0.00000000E+00
  0.00000000E+00  0.00000000E+00  0.00000000E+00
  0.00000000E+00  0.00000000E+00  0.00000000E+00
  0.00000000E+00  0.00000000E+00  0.00000000E+00
  0.00000000E+00  0.00000000E+00  0.00000000E+00
  0.00000000E+00  0.00000000E+00  0.00000000E+00
  0.00000000E+00  0.00000000E+00  0.00000000E+00
  0.00000000E+00  0.00000000E+00  0.00000000E+00
  0.00000000E+00  0.00000000E+00  0.00000000E+00
  0.00000000E+00  0.00000000E+00  0.00000000E+00
  0.00000000E+00  0.00000000E+00  0.00000000E+00
  0.00000000E+00  0.00000000E+00  0.00000000E+00
  0.00000000E+00  0.00000000E+00  0.00000000E+00
  0.00000000E+00  0.00000000E+00  0.00000000E+00
  0.00000000E+00  0.00000000E+00  0.00000000E+00
  0.00000000E+00  0.00000000E+00  0.00000000E+00
  0.00000000E+00  0.00000000E+00  0.00000000E+00
  0.00000000E+00  0.00000000E+00  0.00000000E+00
  0.00000000E+00  0.00000000E+00  0.00000000E+00
  0.00000000E+00  0.00000000E+00  0.00000000E+00
  0.00000000E+00  0.00000000E+00  0.00000000E+00
  0.00000000E+00  0.00000000E+00  0.00000000E+00
  0.00000000E+00  0.00000000E+00  0.00000000E+00
  0.00000000E+00  0.00000000E+00  0.00000000E+00
  0.00000000E+00  0.00000000E+00  0.00000000E+00
  0.00000000E+00  0.00000000E+00  0.00000000E+00
  0.00000000E+00  0.00000000E+00  0.00000000E+00
  0.00000000E+00  0.00000000E+00  0.00000000E+00
  0.00000000E+00  0.00000000E+00  0.00000000E+00
  0.00000000E+00  0.00000000E+00  0.00000000E+00
  0.00000000E+00  0.00000000E+00  0.00000000E+00
  0.00000000E+00  0.00000000E+00  0.00000000E+00
  0.00000000E+00  0.00000000E+00  0.00000000E+00
