# Supplementary material for: Integrated energy storage and CO2 conversion using an aqueous battery with tamed asymmetric reactions
Source: Nat Commun. 2024 Feb 1;15:977. doi: 10.1038/s41467-023-44283-y (PMC10834454; doi:10.1038/s41467-023-44283-y)
Supplement: Supplementary file 3 — Source Data [file 41467_2023_44283_MOESM3_ESM.zip › DFT/Hz_FeN4/Hz_FeN4_COOH/CONTCAR]

CO2_FeN4_N2H4                           
   1.00000000000000     
    12.2407999038999993    0.0000000000000000    0.0000000000000000
    -6.3356802506000003   10.7222314933000007    0.0000000000000000
     0.0000000000000000    0.0000000000000000   15.0000000000000000
   C    N    Fe   H    O 
    45     6     1     5     2
Direct
  0.9991805997305292  0.9931446260628789  0.3416467549558035
  0.1342939633728548  0.0598957933883000  0.3419880013961532
  0.1958048031919546  0.9892087403915255  0.3424625317012158
  0.3299935515639589  0.0546820268327934  0.3432486236794929
  0.3971889371037705  0.9897971614134633  0.3432929236042099
  0.5310739814581353  0.0566988412360772  0.3431785714299380
  0.5992491668194191  0.9933053836190453  0.3428095140188034
  0.7338760323258526  0.0606240677505809  0.3421656466991010
  0.8012439078991420  0.9955509974705308  0.3419241953800736
  0.9360983345652230  0.0626104952855826  0.3415928082807724
  0.0064215470001159  0.1968938373770541  0.3415856363123595
  0.1428124188928521  0.2650546538506475  0.3417664221646248
  0.2076997059227281  0.1947142080037736  0.3419351720837369
  0.3963831854384168  0.1852858158652211  0.3433669874322263
  0.5318180197606921  0.2528983511789988  0.3431292034369946
  0.5982946734980814  0.1887521072623812  0.3429777329646626
  0.7325263561339526  0.2575423629430489  0.3421189090409413
  0.8012125688450027  0.1930597246257193  0.3418640526200818
  0.9360636520868582  0.2608380031512425  0.3415925056447833
  0.9990160691332122  0.3933874692983039  0.3416749592957089
  0.1340850237335758  0.4617676793125867  0.3422638037607300
  0.2073812568521021  0.4002037487876819  0.3425271008145216
  0.7207609350333684  0.4512548620475343  0.3417473718060862
  0.7941515335771427  0.3897795898396694  0.3417673684271207
  0.9292474044058210  0.4581602739654684  0.3416065767094310
  0.9922628502382622  0.5907084406062140  0.3417013168294147
  0.1271218596791712  0.6584967733130043  0.3422155886238869
  0.1957762620212478  0.5940042634024749  0.3426676577925818
  0.3300303479950699  0.6627114579419313  0.3433149960229400
  0.3964534603313297  0.5985315118192318  0.3438519519671459
  0.5319182377432909  0.6662829729924979  0.3435180560671540
  0.7208980996400882  0.6570317192868700  0.3423191117661588
  0.7855153254139680  0.5864658400226261  0.3417094295815417
  0.9219131776807359  0.6546708874578115  0.3416402601585702
  0.9923014001394392  0.7889791092547895  0.3417416312809536
  0.1271392215924863  0.8560407364949398  0.3421592063816163
  0.1944437210875307  0.7909285660689491  0.3424896709073550
  0.3290493318346606  0.8582126784670407  0.3430294052496805
  0.3972047848029661  0.7947889140701747  0.3431952767530220
  0.5310952101737456  0.8617390758517800  0.3430918055088341
  0.5983318975435097  0.7969361361123362  0.3430466575926872
  0.7325598565384723  0.8623981505708400  0.3423211273304432
  0.7942925882331124  0.7918880948354428  0.3420703427358021
  0.9293749494219057  0.8586037768647472  0.3416916333414903
  0.4636052293887332  0.4326996271595078  0.2110111907582635
  0.3376978015012639  0.2537629677225226  0.3424997258287306
  0.3375538186360529  0.4712534972501814  0.3442272317227051
  0.5907086554749270  0.3800721361791233  0.3421344761528431
  0.5909549043203057  0.5982005753100168  0.3434365883558783
  0.3551533333669283  0.3726851708167445  0.5366945723964562
  0.4733973820236415  0.4290721186288877  0.4884941065643034
  0.4638518562967562  0.4255464704134795  0.3407936476909583
  0.2942891391262492  0.3885655915292361  0.5002216060270044
  0.3671457896456261  0.4149020187745691  0.5973067157851375
  0.5191346897473181  0.3826185148814716  0.5057756323882003
  0.5319256178115808  0.5212679106807911  0.5045300161367194
  0.4654001468672107  0.3498886196878459  0.1050476667738351
  0.4656657989453379  0.3345233241636407  0.1693137289431803
  0.4620256133923561  0.5138413524081713  0.1659044989249381
 
  0.00000000E+00  0.00000000E+00  0.00000000E+00
  0.00000000E+00  0.00000000E+00  0.00000000E+00
  0.00000000E+00  0.00000000E+00  0.00000000E+00
  0.00000000E+00  0.00000000E+00  0.00000000E+00
  0.00000000E+00  0.00000000E+00  0.00000000E+00
  0.00000000E+00  0.00000000E+00  0.00000000E+00
  0.00000000E+00  0.00000000E+00  0.00000000E+00
  0.00000000E+00  0.00000000E+00  0.00000000E+00
  0.00000000E+00  0.00000000E+00  0.00000000E+00
  0.00000000E+00  0.00000000E+00  0.00000000E+00
  0.00000000E+00  0.00000000E+00  0.00000000E+00
  0.00000000E+00  0.00000000E+00  0.00000000E+00
  0.00000000E+00  0.00000000E+00  0.00000000E+00
  0.00000000E+00  0.00000000E+00  0.00000000E+00
  0.00000000E+00  0.00000000E+00  0.00000000E+00
  0.00000000E+00  0.00000000E+00  0.00000000E+00
  0.00000000E+00  0.00000000E+00  0.00000000E+00
  0.00000000E+00  0.00000000E+00  0.00000000E+00
  0.00000000E+00  0.00000000E+00  0.00000000E+00
  0.00000000E+00  0.00000000E+00  0.00000000E+00
  0.00000000E+00  0.00000000E+00  0.00000000E+00
  0.00000000E+00  0.00000000E+00  0.00000000E+00
  0.00000000E+00  0.00000000E+00  0.00000000E+00
  0.00000000E+00  0.00000000E+00  0.00000000E+00
  0.00000000E+00  0.00000000E+00  0.00000000E+00
  0.00000000E+00  0.00000000E+00  0.00000000E+00
  0.00000000E+00  0.00000000E+00  0.00000000E+00
  0.00000000E+00  0.00000000E+00  0.00000000E+00
  0.00000000E+00  0.00000000E+00  0.00000000E+00
  0.00000000E+00  0.00000000E+00  0.00000000E+00
  0.00000000E+00  0.00000000E+00  0.00000000E+00
  0.00000000E+00  0.00000000E+00  0.00000000E+00
  0.00000000E+00  0.00000000E+00  0.00000000E+00
  0.00000000E+00  0.00000000E+00  0.00000000E+00
  0.00000000E+00  0.00000000E+00  0.00000000E+00
  0.00000000E+00  0.00000000E+00  0.00000000E+00
  0.00000000E+00  0.00000000E+00  0.00000000E+00
  0.00000000E+00  0.00000000E+00  0.00000000E+00
  0.00000000E+00  0.00000000E+00  0.00000000E+00
  0.00000000E+00  0.00000000E+00  0.00000000E+00
  0.00000000E+00  0.00000000E+00  0.00000000E+00
  0.00000000E+00  0.00000000E+00  0.00000000E+00
  0.00000000E+00  0.00000000E+00  0.00000000E+00
  0.00000000E+00  0.00000000E+00  0.00000000E+00
  0.00000000E+00  0.00000000E+00  0.00000000E+00
  0.00000000E+00  0.00000000E+00  0.00000000E+00
  0.00000000E+00  0.00000000E+00  0.00000000E+00
  0.00000000E+00  0.00000000E+00  0.00000000E+00
  0.00000000E+00  0.00000000E+00  0.00000000E+00
  0.00000000E+00  0.00000000E+00  0.00000000E+00
  0.00000000E+00  0.00000000E+00  0.00000000E+00
  0.00000000E+00  0.00000000E+00  0.00000000E+00
  0.00000000E+00  0.00000000E+00  0.00000000E+00
  0.00000000E+00  0.00000000E+00  0.00000000E+00
  0.00000000E+00  0.00000000E+00  0.00000000E+00
  0.00000000E+00  0.00000000E+00  0.00000000E+00
  0.00000000E+00  0.00000000E+00  0.00000000E+00
  0.00000000E+00  0.00000000E+00  0.00000000E+00
  0.00000000E+00  0.00000000E+00  0.00000000E+00
