# Supplementary material for: Integrated energy storage and CO2 conversion using an aqueous battery with tamed asymmetric reactions
Source: Nat Commun. 2024 Feb 1;15:977. doi: 10.1038/s41467-023-44283-y (PMC10834454; doi:10.1038/s41467-023-44283-y)
Supplement: Supplementary file 3 — Source Data [file 41467_2023_44283_MOESM3_ESM.zip › DFT/Hz_FeN4/Hz_FeN4_HER/CONTCAR]

N2H4_FeN4_vdw_included_opt_result       
   1.00000000000000     
    12.2407999038999993    0.0000000000000000    0.0000000000000000
    -6.3356802506000003   10.7222314933000007    0.0000000000000000
     0.0000000000000000    0.0000000000000000   15.0000000000000000
   C    N    Fe   H 
    44     6     1     5
Direct
  0.0003685846080951  0.9953694448998179  0.3425006997237572
  0.1355317161654507  0.0622105398245935  0.3425766376992163
  0.1969794805233484  0.9914425780749757  0.3422352099409621
  0.3311913059334902  0.0569471818959687  0.3419657615915470
  0.3984003932860558  0.9920710848868298  0.3414186906503544
  0.5322760707211569  0.0589806317197592  0.3412815818305731
  0.6005293315816823  0.9956376292002856  0.3414310007660995
  0.7350810072630215  0.0628939470810201  0.3417525569376216
  0.8024703254212313  0.9978070282531869  0.3421306783167193
  0.9373238946601617  0.0648749962139092  0.3424453871698158
  0.0076243002387379  0.1991403867148749  0.3426720667385368
  0.1440213852679973  0.2673094799866133  0.3430918444136568
  0.2089673185352104  0.1970670028446881  0.3430407487696950
  0.3976480017289283  0.1875857735310469  0.3427324395918694
  0.5329183752082214  0.2551329949573798  0.3425262069493999
  0.5994822068796782  0.1910462905584789  0.3416197612863181
  0.7337359511618780  0.2598004732237377  0.3418074979462163
  0.8024240970735333  0.1953386618594611  0.3419219289165330
  0.9372666781164869  0.2630659777955366  0.3424166259197447
  0.0002382823340628  0.3956200241850230  0.3424648868891378
  0.1353771999159029  0.4639895535752812  0.3428073158008660
  0.2087405337298547  0.4024319618891234  0.3433835494571952
  0.7218433506692714  0.4535307280267925  0.3426732670739444
  0.7952501610195507  0.3920433122656878  0.3421573330936624
  0.9304018407027921  0.4603752207294302  0.3422726705203936
  0.9934162183748664  0.5929361969566814  0.3423350917775614
  0.1282876684589899  0.6607250094957321  0.3422161182757145
  0.1969284737742122  0.5962562952520467  0.3425531436391157
  0.3312191165859087  0.6650124610029762  0.3425705610651216
  0.3977760895224272  0.6009633521902953  0.3437121433628586
  0.5329754110163191  0.6685607679522226  0.3435171791272388
  0.7218848774766212  0.6590693502080489  0.3431297559129097
  0.7866410822008311  0.5886859194920174  0.3427908693411059
  0.9230697177303981  0.6568987899484502  0.3425023253219844
  0.9934767644207455  0.7911995089465421  0.3424717371080723
  0.1283165775629176  0.8582947345916980  0.3421691515288032
  0.1956551663768352  0.7931993046287452  0.3419399618737249
  0.3301826287670748  0.8604666863397499  0.3415810875141461
  0.3984159545509448  0.7971012010868627  0.3417875215763768
  0.5322965636661199  0.8640360953551307  0.3417328189337174
  0.5995345833396433  0.7992193033238957  0.3424056535785667
  0.7337976627204897  0.8646874130085439  0.3423703380278636
  0.7953471217993900  0.7939760047481613  0.3426449248597547
  0.9304960668335052  0.8607814094004362  0.3425087703462862
  0.3391307751691631  0.2564052475191008  0.3438441549328314
  0.3391845137399250  0.4734161504351500  0.3449124581311345
  0.5915769799402861  0.3825148461666901  0.3435612110271026
  0.5916457868403913  0.5998233420316583  0.3443323738246326
  0.3524800518609053  0.3736774222790075  0.5402897676316344
  0.4725267248953767  0.4306378616731523  0.4943541567077480
  0.4651718190722013  0.4278806330917916  0.3456806342629665
  0.2927912393415326  0.3893876452008259  0.5022123042215527
  0.3617061979632190  0.4151572445269836  0.6008564219807103
  0.5172734940305920  0.3834763485549250  0.5123202808259931
  0.5307245538006434  0.5224320774393822  0.5116022763654895
  0.4652184554217179  0.4288885919596050  0.2455585399234344
 
  0.00000000E+00  0.00000000E+00  0.00000000E+00
  0.00000000E+00  0.00000000E+00  0.00000000E+00
  0.00000000E+00  0.00000000E+00  0.00000000E+00
  0.00000000E+00  0.00000000E+00  0.00000000E+00
  0.00000000E+00  0.00000000E+00  0.00000000E+00
  0.00000000E+00  0.00000000E+00  0.00000000E+00
  0.00000000E+00  0.00000000E+00  0.00000000E+00
  0.00000000E+00  0.00000000E+00  0.00000000E+00
  0.00000000E+00  0.00000000E+00  0.00000000E+00
  0.00000000E+00  0.00000000E+00  0.00000000E+00
  0.00000000E+00  0.00000000E+00  0.00000000E+00
  0.00000000E+00  0.00000000E+00  0.00000000E+00
  0.00000000E+00  0.00000000E+00  0.00000000E+00
  0.00000000E+00  0.00000000E+00  0.00000000E+00
  0.00000000E+00  0.00000000E+00  0.00000000E+00
  0.00000000E+00  0.00000000E+00  0.00000000E+00
  0.00000000E+00  0.00000000E+00  0.00000000E+00
  0.00000000E+00  0.00000000E+00  0.00000000E+00
  0.00000000E+00  0.00000000E+00  0.00000000E+00
  0.00000000E+00  0.00000000E+00  0.00000000E+00
  0.00000000E+00  0.00000000E+00  0.00000000E+00
  0.00000000E+00  0.00000000E+00  0.00000000E+00
  0.00000000E+00  0.00000000E+00  0.00000000E+00
  0.00000000E+00  0.00000000E+00  0.00000000E+00
  0.00000000E+00  0.00000000E+00  0.00000000E+00
  0.00000000E+00  0.00000000E+00  0.00000000E+00
  0.00000000E+00  0.00000000E+00  0.00000000E+00
  0.00000000E+00  0.00000000E+00  0.00000000E+00
  0.00000000E+00  0.00000000E+00  0.00000000E+00
  0.00000000E+00  0.00000000E+00  0.00000000E+00
  0.00000000E+00  0.00000000E+00  0.00000000E+00
  0.00000000E+00  0.00000000E+00  0.00000000E+00
  0.00000000E+00  0.00000000E+00  0.00000000E+00
  0.00000000E+00  0.00000000E+00  0.00000000E+00
  0.00000000E+00  0.00000000E+00  0.00000000E+00
  0.00000000E+00  0.00000000E+00  0.00000000E+00
  0.00000000E+00  0.00000000E+00  0.00000000E+00
  0.00000000E+00  0.00000000E+00  0.00000000E+00
  0.00000000E+00  0.00000000E+00  0.00000000E+00
  0.00000000E+00  0.00000000E+00  0.00000000E+00
  0.00000000E+00  0.00000000E+00  0.00000000E+00
  0.00000000E+00  0.00000000E+00  0.00000000E+00
  0.00000000E+00  0.00000000E+00  0.00000000E+00
  0.00000000E+00  0.00000000E+00  0.00000000E+00
  0.00000000E+00  0.00000000E+00  0.00000000E+00
  0.00000000E+00  0.00000000E+00  0.00000000E+00
  0.00000000E+00  0.00000000E+00  0.00000000E+00
  0.00000000E+00  0.00000000E+00  0.00000000E+00
  0.00000000E+00  0.00000000E+00  0.00000000E+00
  0.00000000E+00  0.00000000E+00  0.00000000E+00
  0.00000000E+00  0.00000000E+00  0.00000000E+00
  0.00000000E+00  0.00000000E+00  0.00000000E+00
  0.00000000E+00  0.00000000E+00  0.00000000E+00
  0.00000000E+00  0.00000000E+00  0.00000000E+00
  0.00000000E+00  0.00000000E+00  0.00000000E+00
  0.00000000E+00  0.00000000E+00  0.00000000E+00
